# Supplementary material for: Ethyl 1-[2-(1,3-benzoxazol-2-ylsulfan­yl)acet­yl]-4-hy­droxy-2,6-diphenyl-1,2,5,6-tetra­hydro­pyridine-3-carboxyl­ate
Source: Acta Crystallogr Sect E Struct Rep Online. 2011 Jun 18;67(Pt 7):o1731. doi: 10.1107/S1600536811022744 (PMC3151913; doi:10.1107/S1600536811022744)
Supplement: Supplementary file 2 [file e-67-o1731-Isup2.hkl]

#
# h,k,l, Fc-squared, Fo-squared, sigma(Fo-squared) and status flag
#
data_I
_shelx_title ' F in P2(1)/c'
_shelx_refln_list_code          4
_shelx_F_calc_maximum      253.88
_exptl_crystal_F_000      1080.00
_reflns_d_resolution_high  0.7488
 
loop_
 _symmetry_equiv_pos_as_xyz
 'x, y, z'
 '-x, y+1/2, -z+1/2'
 '-x, -y, -z'
 'x, -y-1/2, z-1/2'
 
_cell_length_a    12.4630
_cell_length_b    24.3243
_cell_length_c     9.2350
_cell_angle_alpha  90.000
_cell_angle_beta  109.608
_cell_angle_gamma  90.000
 
_shelx_F_squared_multiplier     1.000
 
loop_
 _refln_index_h
 _refln_index_k
 _refln_index_l
 _refln_F_squared_calc
 _refln_F_squared_meas
 _refln_F_squared_sigma
 _refln_observed_status
   1   0   0     8395.03     8072.83     99.13 o
   2   0   0    36561.71    31796.70    701.59 o
   3   0   0     6179.22     6083.83     66.70 o
   4   0   0     2184.46     2081.19     24.10 o
   5   0   0      113.23      144.74      3.46 o
   6   0   0     1370.17     1330.27     18.55 o
   7   0   0      141.77      125.58      4.16 o
   8   0   0     2896.42     2863.47     44.99 o
   9   0   0     1133.86     1143.01     19.74 o
  10   0   0     2030.97     1998.92     31.78 o
  11   0   0      142.02      145.88      7.56 o
  12   0   0       19.06       19.75      4.50 o
  13   0   0       37.28       40.74     10.49 o
  14   0   0       41.24       31.48     10.49 o
  15   0   0       57.30       59.87     13.58 o
   1   1   0      582.09      577.04      5.89 o
   2   1   0     2694.81     2704.80     23.18 o
   3   1   0       45.80       52.48      1.44 o
   4   1   0        7.18       10.55      0.97 o
   5   1   0      561.12      532.69      6.20 o
   6   1   0      578.12      634.40      8.09 o
   7   1   0      285.58      271.87      4.59 o
   8   1   0       29.67       30.41      2.12 o
   9   1   0      198.23      197.30      5.17 o
  10   1   0        0.67        5.35      2.30 o
  11   1   0        4.50        2.02      2.40 o
  12   1   0       15.85       24.46      6.09 o
  13   1   0       60.57       48.43      6.17 o
  14   1   0        1.14       -3.78      5.44 o
  15   1   0        0.63        4.63      6.11 o
   0   2   0    27621.52    22736.21    627.09 o
   1   2   0       25.66       33.34      1.29 o
   2   2   0     3053.09     3121.33     39.21 o
   3   2   0      129.14      146.83      2.69 o
   4   2   0      212.99      203.78      3.17 o
   5   2   0      137.57      107.69      2.45 o
   6   2   0       49.91       47.46      2.03 o
   7   2   0       17.05        7.67      1.37 o
   8   2   0      956.66      920.02     11.55 o
   9   2   0      194.51      189.07      4.32 o
  10   2   0      792.58      771.34     10.86 o
  11   2   0       31.38       29.86      6.62 o
  12   2   0       28.50       44.58      6.41 o
  13   2   0       35.89       32.67      8.95 o
  14   2   0        0.74       -5.44      5.44 o
  15   2   0       62.08       65.75      9.60 o
   1   3   0     7571.20     7501.19    115.89 o
   2   3   0     3360.46     3347.98     30.23 o
   3   3   0     3197.58     3224.15     27.76 o
   4   3   0     2354.62     2296.24     21.50 o
   5   3   0      251.14      279.82      5.28 o
   6   3   0      846.63      837.29     10.68 o
   7   3   0      374.86      442.76      7.10 o
   8   3   0      795.15      787.04     10.32 o
   9   3   0      227.19      238.55      5.59 o
  10   3   0        0.32        1.46      1.80 o
  11   3   0        0.43       -2.43      2.43 o
  12   3   0       33.92       44.63      8.96 o
  13   3   0       78.23       76.44     15.43 o
  14   3   0       32.70       31.76      7.63 o
  15   3   0        5.89        9.84      6.75 o
   0   4   0      990.08      945.57     28.39 o
   1   4   0      366.18      266.24      7.11 o
   2   4   0      403.65      420.82      5.10 o
   3   4   0      140.64      127.85      2.09 o
   4   4   0        2.41        5.02      0.80 o
   5   4   0     3882.21     4146.32     36.01 o
   6   4   0       12.90        8.74      1.33 o
   7   4   0      277.04      324.11      5.37 o
   8   4   0        0.17        1.72      2.00 o
   9   4   0      304.02      309.14      5.61 o
  10   4   0       44.58       47.44      3.24 o
  11   4   0       12.85        6.56      2.98 o
  12   4   0        2.72       -1.48      3.21 o
  13   4   0        0.53        3.81      6.17 o
  14   4   0        6.02        2.16      5.67 o
  15   4   0       26.04       32.69      7.63 o
   1   5   0       77.04       82.15      3.99 o
   2   5   0        5.56       15.66      2.20 o
   3   5   0      449.38      465.55      5.95 o
   4   5   0        1.52        0.50      0.67 o
   5   5   0       62.59       61.66      1.64 o
   6   5   0     2144.63     2081.30     21.32 o
   7   5   0        0.10       -1.27      1.27 o
   8   5   0     1075.76     1051.87     12.71 o
   9   5   0      324.32      333.07      6.52 o
  10   5   0        5.94        2.15      2.46 o
  11   5   0      154.59      169.82      8.42 o
  12   5   0       55.27       50.47      7.38 o
  13   5   0        1.36        1.78      5.44 o
  14   5   0       85.20      108.02     12.96 o
  15   5   0       18.89       30.24     11.11 o
   0   6   0     4799.53     4772.53     90.58 o
   1   6   0     2300.48     2486.96     67.74 o
   2   6   0        3.11        5.06      1.45 o
   3   6   0     1922.14     2021.43     19.98 o
   4   6   0     1538.95     1515.65     16.79 o
   5   6   0     7318.68     7629.60     72.65 o
   6   6   0     1043.79     1068.61     11.69 o
   7   6   0      550.08      582.87      6.90 o
   8   6   0      171.17      170.90      3.37 o
   9   6   0      745.97      692.02     13.00 o
  10   6   0        0.58       -0.51      2.37 o
  11   6   0       39.33       51.93      3.99 o
  12   6   0       59.89       76.61      7.07 o
  13   6   0      314.00      295.16     15.01 o
  14   6   0       48.95       80.85     14.81 o
  15   6   0        1.36        4.32      9.26 o
   1   7   0     2390.19     2477.41     37.33 o
   2   7   0      477.13      453.89     10.69 o
   3   7   0      703.95      717.20      7.79 o
   4   7   0        0.13        0.26      1.02 o
   5   7   0       28.74       34.00      1.96 o
   6   7   0        4.52        3.71      2.04 o
   7   7   0      110.59      114.01      3.26 o
   8   7   0        1.12       -1.10      2.09 o
   9   7   0        0.52       -1.07      2.38 o
  10   7   0        4.99       -0.52      2.66 o
  11   7   0        6.20        4.73      2.67 o
  12   7   0       28.33       39.66      4.98 o
  13   7   0       11.88       17.90      9.26 o
  14   7   0        0.00       -6.79      6.79 o
  15   7   0        1.74        1.85      8.02 o
   0   8   0     8706.63     8620.62    161.81 o
   1   8   0     1186.54     1253.69     18.60 o
   2   8   0     1798.75     1706.92     58.70 o
   3   8   0      337.09      346.10      5.16 o
   4   8   0        0.33        3.09      1.16 o
   5   8   0     5298.49     5504.50     56.86 o
   6   8   0      106.45      124.40      4.21 o
   7   8   0       36.18       42.57      3.03 o
   8   8   0      459.08      458.68     11.76 o
   9   8   0      230.41      204.88      8.36 o
  10   8   0        7.34        4.20      2.90 o
  11   8   0       12.85       18.33      5.70 o
  12   8   0        1.25        5.59      5.39 o
  13   8   0      169.25      179.61     18.52 o
  14   8   0       37.51       29.63     11.11 o
  15   8   0        2.29       -1.85      8.64 o
   1   9   0     1187.46     1319.10     19.71 o
   2   9   0       17.34       18.59      2.18 o
   3   9   0     3102.72     3274.19     45.67 o
   4   9   0       10.30       14.78      1.22 o
   5   9   0       69.51       56.77      2.28 o
   6   9   0      183.13      179.81      4.44 o
   7   9   0      272.21      273.90      8.13 o
   8   9   0      114.71      111.22      5.44 o
   9   9   0      775.14      789.07     16.08 o
  10   9   0      204.58      179.58      6.73 o
  11   9   0       89.77      106.00      7.94 o
  12   9   0      288.11      292.03     12.44 o
  13   9   0        6.36        2.47      8.02 o
  14   9   0       59.35       59.25     13.58 o
  15   9   0        2.72        0.00      9.26 o
   0  10   0     2300.48     2512.60     50.92 o
   1  10   0      976.99     1023.26     16.10 o
   2  10   0      881.12      957.20     14.58 o
   3  10   0      361.62      342.09      7.47 o
   4  10   0      497.10      546.80      6.66 o
   5  10   0      177.21      177.65      3.85 o
   6  10   0      153.54      142.27      4.05 o
   7  10   0       68.19       82.46      4.28 o
   8  10   0        2.53        3.93      2.77 o
   9  10   0      124.62      120.33      6.13 o
  10  10   0        8.53        7.07      5.52 o
  11  10   0       39.12       51.42      6.30 o
  12  10   0        2.76       11.34      4.99 o
  13  10   0       10.17        8.02      8.64 o
  14  10   0        0.82       -3.09      8.02 o
   1  11   0     1522.29     1580.44     23.63 o
   2  11   0      355.18      417.81     10.86 o
   3  11   0      151.49      167.01      6.70 o
   4  11   0      205.41      248.77      3.73 o
   5  11   0      234.16      223.34      4.30 o
   6  11   0      110.34      107.25      4.25 o
   7  11   0      499.83      486.62     10.69 o
   8  11   0      680.19      689.25     14.20 o
   9  11   0      125.21      146.56     10.69 o
  10  11   0      218.84      224.64     14.69 o
  11  11   0       25.09       32.84      5.77 o
  12  11   0      140.64      156.49      9.88 o
  13  11   0        0.02       -3.39      4.73 o
  14  11   0       60.24       83.94     16.05 o
   0  12   0      190.53      208.85      7.65 o
   1  12   0      482.80      491.50      9.51 o
   2  12   0     1745.48     1932.29     25.09 o
   3  12   0      422.75      421.66      8.82 o
   4  12   0     1703.91     1672.48     18.57 o
   5  12   0       42.07       42.67      1.99 o
   6  12   0        9.95        8.97      1.89 o
   7  12   0      144.09      129.61      5.44 o
   8  12   0        3.44       -3.05      3.24 o
   9  12   0       32.78       20.53      4.81 o
  10  12   0       42.78       43.06      5.81 o
  11  12   0        0.20        2.27      4.26 o
  12  12   0        0.45        1.29      4.65 o
  13  12   0       10.30       14.66      5.85 o
  14  12   0       47.32       51.85     13.58 o
   1  13   0      755.22      828.21     14.23 o
   2  13   0       76.94      103.09      3.83 o
   3  13   0      320.14      365.67     17.02 o
   4  13   0     1354.29     1400.11     17.39 o
   5  13   0       96.06      126.03      3.85 o
   6  13   0      847.98      815.83     20.91 o
   7  13   0      287.89      249.20     11.02 o
   8  13   0       97.39      107.21      7.46 o
   9  13   0       16.00       13.85      4.38 o
  10  13   0       87.46       67.03     20.68 o
  11  13   0        0.68        2.79      5.02 o
  12  13   0       27.90       29.04      5.99 o
  13  13   0        3.23       -5.41      5.41 o
  14  13   0        4.43        4.32      9.26 o
   0  14   0      746.45      738.25     18.53 o
   1  14   0        1.52        5.14      1.76 o
   2  14   0       51.61       67.89      2.92 o
   3  14   0        4.05        0.56      1.67 o
   4  14   0     1105.87     1162.14     14.83 o
   5  14   0      648.92      634.92      8.80 o
   6  14   0        0.09       -0.96      1.86 o
   7  14   0      214.85      207.90     11.37 o
   8  14   0      294.57      259.30     10.28 o
   9  14   0      646.65      645.91     26.70 o
  10  14   0        9.19       10.41      6.05 o
  11  14   0      205.56      202.23     14.14 o
  12  14   0        8.96       16.83      5.75 o
  13  14   0       43.73       50.64      7.88 o
  14  14   0       61.72       69.13     15.43 o
   1  15   0      324.82      355.05      8.04 o
   2  15   0      332.03      374.32      7.23 o
   3  15   0       84.55      105.40      5.24 o
   4  15   0        6.76        7.25      3.56 o
   5  15   0       48.81       49.98      3.46 o
   6  15   0      195.08      199.85      7.22 o
   7  15   0       31.69       39.16      4.86 o
   8  15   0       16.06       14.94      4.32 o
   9  15   0      172.57      172.31     14.23 o
  10  15   0       46.43       40.32      7.86 o
  11  15   0       10.67        8.32      6.23 o
  12  15   0        0.01        3.77      5.05 o
  13  15   0        0.99        4.19      5.32 o
   0  16   0      249.52      215.31      8.88 o
   1  16   0        5.78        5.06      2.14 o
   2  16   0       43.37       47.07      2.73 o
   3  16   0       27.99       19.53      3.94 o
   4  16   0      253.93      249.56      9.66 o
   5  16   0      299.03      316.51      7.97 o
   6  16   0       25.08       35.89      6.09 o
   7  16   0      438.74      428.86     12.97 o
   8  16   0      210.31      216.51     11.09 o
   9  16   0      162.35      149.49      8.68 o
  10  16   0       55.17       65.42      9.48 o
  11  16   0        7.25        0.26      7.41 o
  12  16   0        0.04       -4.65      4.65 o
  13  16   0       11.59        9.96      5.87 o
   1  17   0      446.05      413.49     10.77 o
   2  17   0      276.31      292.77     10.13 o
   3  17   0      162.01      174.20      8.12 o
   4  17   0      301.88      284.35     10.75 o
   5  17   0       50.87       45.47      4.61 o
   6  17   0      241.84      248.80      7.61 o
   7  17   0       19.83       31.85      8.20 o
   8  17   0       23.70       28.00      4.96 o
   9  17   0        1.20       -2.10      5.14 o
  10  17   0       23.08       43.97      8.88 o
  11  17   0        9.69       14.25      6.96 o
  12  17   0       44.02       71.67      9.00 o
  13  17   0       14.20       22.92      7.14 o
   0  18   0        2.92        5.37      3.40 o
   1  18   0       48.63       48.33      3.65 o
   2  18   0       11.42        7.42      3.52 o
   3  18   0       11.61        5.71      3.53 o
   4  18   0       91.02       73.21      6.24 o
   5  18   0        9.44        8.44      5.59 o
   6  18   0       63.29       72.17      4.32 o
   7  18   0       22.59       20.31      4.22 o
   8  18   0      123.92      124.73      7.86 o
   9  18   0       20.06       20.20      8.33 o
  10  18   0        4.04       -3.84      6.48 o
  11  18   0       20.09       21.74      7.86 o
  12  18   0        3.27       19.60      7.67 o
  13  18   0        0.17       -1.14      5.48 o
   1  19   0        2.68        5.89      3.17 o
   2  19   0     1157.39     1146.31     24.77 o
   3  19   0      303.81      313.38     11.49 o
   4  19   0       72.70       73.93      6.47 o
   5  19   0      315.90      309.27     11.78 o
   6  19   0       84.68       90.72      6.05 o
   7  19   0       72.19       80.45      7.90 o
   8  19   0       14.44       16.11      4.70 o
   9  19   0       18.08        7.33      6.26 o
  10  19   0        2.17       -5.29      5.40 o
  11  19   0       52.80       48.89      9.59 o
  12  19   0      116.97      123.35     10.48 o
   0  20   0      985.91      872.12     38.88 o
   1  20   0      126.38      136.64      7.56 o
   2  20   0     2353.19     2294.85     43.02 o
   3  20   0      225.06      243.06     10.50 o
   4  20   0     1276.52     1244.03     33.79 o
   5  20   0      283.38      279.37     14.23 o
   6  20   0      104.20       80.45      9.02 o
   7  20   0       30.79       36.15      5.11 o
   8  20   0       30.87       31.17      5.36 o
   9  20   0       22.99       32.17      7.71 o
  10  20   0        1.70        0.49      5.79 o
  11  20   0       13.39       17.75      8.95 o
  12  20   0        2.08       10.57      6.27 o
   1  21   0      190.31      203.31      8.97 o
   2  21   0      142.21      171.58      8.76 o
   3  21   0      104.00      102.59      7.43 o
   4  21   0        3.14        8.15      3.27 o
   5  21   0       29.95       32.13      7.19 o
   6  21   0       13.18        2.52      5.23 o
   7  21   0       10.55        6.52      4.15 o
   8  21   0        2.60       -1.44      4.32 o
   9  21   0       21.49       28.78      7.99 o
  10  21   0        6.49       -5.59      5.59 o
  11  21   0       29.49       38.62     12.04 o
   0  22   0        0.38       -4.94      8.64 o
   1  22   0       16.35       23.19      7.63 o
   2  22   0       76.55       82.26      6.80 o
   3  22   0        0.53        0.58      3.84 o
   4  22   0       62.95       73.95      8.56 o
   5  22   0        0.79        2.79      4.84 o
   6  22   0       20.24       29.67      7.08 o
   7  22   0        3.82        5.80      5.88 o
   8  22   0       27.28       24.68     12.65 o
   9  22   0       38.12       29.63     12.04 o
  10  22   0        4.67       -2.71      6.50 o
  11  22   0       24.13       18.52      8.89 o
   1  23   0       36.21       27.62      8.07 o
   2  23   0      307.09      301.37     16.52 o
   3  23   0       58.74       55.16      6.78 o
   4  23   0       38.11       36.01      8.92 o
   5  23   0       24.13       12.16     15.43 o
   6  23   0       25.32       14.97      6.82 o
   7  23   0        6.12        3.53      7.41 o
   8  23   0       64.90       53.84     14.50 o
   9  23   0        0.00       -2.43      6.26 o
  10  23   0        8.91       17.82      8.11 o
  11  23   0        2.14       15.87     13.58 o
   0  24   0        0.16       -8.64      8.64 o
   1  24   0       71.26       78.62     10.45 o
   2  24   0      210.08      229.96     15.01 o
   3  24   0      115.60      109.53     27.47 o
   4  24   0      178.29      189.08     12.56 o
   5  24   0        0.59       -1.46      4.84 o
   6  24   0        0.25        1.65      7.10 o
   7  24   0        5.87        5.57      5.95 o
   8  24   0        0.04        6.51      6.43 o
   9  24   0        4.96       -4.48      6.26 o
  10  24   0        0.10       -6.35      6.35 o
   1  25   0      153.75      173.94     40.12 o
   2  25   0      199.27      203.56     14.62 o
   3  25   0       25.31       34.56      8.88 o
   4  25   0        4.78       -2.47     10.49 o
   5  25   0        0.07        5.65      5.32 o
   6  25   0        0.67        2.47      5.95 o
   7  25   0       74.42       72.74     10.16 o
   8  25   0       79.34       90.89     11.40 o
   9  25   0       18.88       19.82      8.68 o
   0  26   0        3.96        9.26     10.49 o
   1  26   0        4.10       16.76      8.26 o
   2  26   0        2.95        6.24      7.38 o
   3  26   0       90.26       86.12     12.04 o
   4  26   0        1.62       -1.85      9.88 o
   5  26   0       10.05       18.52     13.58 o
   6  26   0        8.31       -1.19      6.26 o
   7  26   0        2.25        3.16      6.62 o
   8  26   0        3.19       -2.14      6.62 o
   9  26   0       10.21       13.04      8.11 o
   1  27   0       99.14      122.18     16.05 o
   2  27   0       71.12       75.68     19.13 o
   3  27   0       36.70       33.95     14.20 o
   4  27   0        1.28        3.09     11.73 o
   5  27   0        3.37       16.05     13.58 o
   6  27   0        7.16        2.47     11.73 o
   7  27   0       84.52       95.49     11.76 o
   8  27   0       13.25       13.35      7.99 o
   0  28   0       22.25        9.26     11.73 o
   1  28   0        1.02        7.15      8.26 o
   2  28   0       77.33       77.18     18.21 o
   3  28   0      103.50      120.36     19.75 o
   4  28   0       26.28       54.31     16.05 o
   5  28   0       87.64       66.66     17.90 o
   6  28   0        3.83        0.00     12.96 o
   7  28   0       54.15       78.39     19.75 o
   1  29   0        0.24       -8.07      8.07 o
   2  29   0        0.83       11.08      8.50 o
   3  29   0       36.00       29.63     14.20 o
   4  29   0        9.75      -10.49     12.34 o
   5  29   0       33.49       48.14     16.66 o
   6  29   0        0.12       -9.88     12.34 o
   7  29   0        0.02       -4.94     12.34 o
   0  30   0       19.90       24.07     15.43 o
   1  30   0       22.15       15.79      9.81 o
   2  30   0      118.07      121.59     20.37 o
   3  30   0        8.08       14.81     14.20 o
   4  30   0       45.78       66.66     17.90 o
   5  30   0       33.49       20.37     16.05 o
   6  30   0        1.49      -12.34     12.34 o
   1  31   0       12.20       14.50     17.28 o
   2  31   0        6.14        0.62     13.58 o
   3  31   0        0.04        4.94     14.20 o
   4  31   0        4.30       -4.94     13.58 o
   0  32   0        2.18       -6.17     12.96 o
   1  32   0       12.91       15.43     15.43 o
   2  32   0       16.25       30.86     16.66 o
 -16   1   1       38.50       38.85     14.20 o
 -15   1   1        4.80        4.21      6.32 o
 -14   1   1       23.13       23.76      6.98 o
 -13   1   1      223.17      247.08     11.70 o
 -12   1   1        0.31        0.51      2.84 o
 -11   1   1        5.87        0.59      1.95 o
 -10   1   1      156.36      156.67      4.85 o
  -9   1   1      151.35      140.96      4.05 o
  -8   1   1      850.77      828.06     11.38 o
  -7   1   1       35.98       38.94      2.28 o
  -6   1   1       22.08       22.41      2.16 o
  -5   1   1     1980.95     1943.94     17.08 o
  -4   1   1     6753.23     7041.63     59.93 o
  -3   1   1      140.71      125.57      2.06 o
  -2   1   1     1174.36     1171.45     10.55 o
  -1   1   1     8798.91     8371.41     78.21 o
   0   1   1       75.71       73.33      1.56 o
   1   1   1      977.77      904.63      8.56 o
   2   1   1     3836.46     3908.54     33.36 o
   3   1   1      883.85      855.14      9.23 o
   4   1   1     9533.67     9440.47     83.97 o
   5   1   1     3029.79     2998.51     25.44 o
   6   1   1      790.28      791.48      9.05 o
   7   1   1       49.69       51.56      2.02 o
   8   1   1       75.59       64.14      2.56 o
   9   1   1     1785.10     1811.29     20.37 o
  10   1   1      186.31      181.94      5.95 o
  11   1   1      464.56      453.59     10.35 o
  12   1   1       26.09       29.26      5.22 o
  13   1   1       12.26       10.69      5.44 o
  14   1   1       17.52       25.42      6.98 o
  15   1   1       10.66       12.74      6.75 o
 -16   2   1       20.92       29.07     14.50 o
 -15   2   1        8.10       13.77      7.19 o
 -14   2   1       16.36        5.94      6.17 o
 -13   2   1       21.25       23.99      6.75 o
 -12   2   1       49.74       55.39      4.56 o
 -11   2   1      230.10      219.85      6.45 o
 -10   2   1      943.21      925.37     12.33 o
  -9   2   1      315.38      343.10      6.24 o
  -8   2   1      732.33      759.15      9.49 o
  -7   2   1      115.24      123.16      3.14 o
  -6   2   1      308.14      324.59      4.84 o
  -5   2   1     1279.85     1259.47     14.73 o
  -4   2   1      508.35      502.82      5.55 o
  -3   2   1     7299.11     7228.08     61.23 o
  -2   2   1     7463.57     7201.64     64.12 o
  -1   2   1     9180.11     8893.63     78.51 o
   0   2   1    13674.30    12668.77    128.28 o
   1   2   1    19939.42    18328.65    202.32 o
   2   2   1       40.55       47.35      1.14 o
   3   2   1       38.64       44.88      1.81 o
   4   2   1      343.11      358.94      4.05 o
   5   2   1       82.60       79.62      2.29 o
   6   2   1        3.67        1.37      1.13 o
   7   2   1      394.87      370.37      6.18 o
   8   2   1      875.31      852.53     16.27 o
   9   2   1       32.24       33.59      2.73 o
  10   2   1       14.14        9.58      2.51 o
  11   2   1       46.40       52.68      4.26 o
  12   2   1      190.17      192.88      8.08 o
  13   2   1        1.14       -2.58      4.74 o
  14   2   1       30.26       40.40      7.63 o
  15   2   1        0.63        0.31      5.67 o
 -15   3   1       11.37        8.32      6.67 o
 -14   3   1       35.97       12.44      6.67 o
 -13   3   1       14.94        4.53      5.14 o
 -12   3   1       24.09       11.98      4.43 o
 -11   3   1      281.59      271.31      8.14 o
 -10   3   1       13.25       11.77      2.65 o
  -9   3   1      236.91      242.38      4.92 o
  -8   3   1        1.17        4.78      1.59 o
  -7   3   1      188.16      184.28      3.92 o
  -6   3   1     1288.17     1353.84     13.25 o
  -5   3   1       75.46       63.83      1.73 o
  -4   3   1      169.62      161.80      2.86 o
  -3   3   1    20635.04    19963.08    168.27 o
  -2   3   1      334.38      349.07      4.09 o
  -1   3   1     1078.51     1124.13     10.66 o
   0   3   1     1649.22     1623.32     18.37 o
   1   3   1     2092.39     2100.95     22.11 o
   2   3   1     1113.80     1061.73     12.48 o
   3   3   1      553.68      550.11      5.88 o
   4   3   1      115.82      139.84      2.30 o
   5   3   1      649.63      624.86      7.17 o
   6   3   1      537.75      602.98      7.62 o
   7   3   1      174.69      187.39      4.20 o
   8   3   1        0.58        5.04      1.58 o
   9   3   1      610.19      550.73      8.40 o
  10   3   1       26.50       28.59      2.76 o
  11   3   1      393.06      382.54     11.17 o
  12   3   1       43.94       50.51      8.41 o
  13   3   1       33.65       34.27      9.88 o
  14   3   1        3.48       -0.07      8.33 o
  15   3   1       12.37       -1.23      8.64 o
 -15   4   1        0.79        2.17      6.32 o
 -14   4   1       57.54       69.36      9.57 o
 -13   4   1        2.72        6.09      4.25 o
 -12   4   1      170.66      165.10      6.74 o
 -11   4   1      363.78      394.33      8.71 o
 -10   4   1     1966.97     1939.52     28.64 o
  -9   4   1      703.14      680.87      8.99 o
  -8   4   1      942.58      910.30     11.35 o
  -7   4   1      439.73      409.97      6.15 o
  -6   4   1      739.50      836.84      8.88 o
  -5   4   1     1270.09     1194.86     11.73 o
  -4   4   1     1104.05     1126.11     12.35 o
  -3   4   1       40.49       35.97      2.49 o
  -2   4   1    26576.22    24776.74    231.87 o
  -1   4   1      227.79      263.71      3.20 o
   0   4   1        0.19        1.40      0.44 o
   1   4   1      287.88      254.42      3.57 o
   2   4   1       78.45       82.33      2.22 o
   3   4   1      933.03      938.61     11.64 o
   4   4   1      142.35      132.66      3.02 o
   5   4   1      707.16      768.04      8.29 o
   6   4   1      525.12      441.11      6.01 o
   7   4   1      320.61      305.74      6.09 o
   8   4   1      791.76      818.95     11.31 o
   9   4   1       50.88       44.56      3.00 o
  10   4   1       17.01       15.77      2.46 o
  11   4   1        1.32       -0.62      3.09 o
  12   4   1      394.88      428.01     17.39 o
  13   4   1        0.03       -1.85      4.80 o
  14   4   1       88.34      106.78     16.05 o
  15   4   1        1.08        0.62      8.64 o
 -15   5   1       10.89        6.31     14.50 o
 -14   5   1       30.36       24.67      6.94 o
 -13   5   1       29.40       26.41     13.27 o
 -12   5   1        1.10       -1.79      3.29 o
 -11   5   1      689.95      737.03     13.03 o
 -10   5   1      385.43      392.79      8.03 o
  -9   5   1      520.63      487.49      9.38 o
  -8   5   1      473.45      475.17     10.19 o
  -7   5   1      607.62      678.40     10.68 o
  -6   5   1     1403.47     1642.24     18.75 o
  -5   5   1     1363.15     1300.31     14.13 o
  -4   5   1     3756.64     3726.48     36.04 o
  -3   5   1       52.98       50.45      1.73 o
  -2   5   1     3465.32     3355.70     30.30 o
  -1   5   1     6336.46     6248.56     68.08 o
   0   5   1     7752.30     7933.46    105.68 o
   1   5   1     1881.38     1911.49     26.54 o
   2   5   1      235.03      239.35      3.73 o
   3   5   1      153.36      157.67      2.68 o
   4   5   1     2356.16     2463.23     26.27 o
   5   5   1     1942.66     1992.97     21.93 o
   6   5   1       58.06       57.51      1.88 o
   7   5   1      199.87      197.94      3.73 o
   8   5   1        6.38        3.69      1.62 o
   9   5   1        8.30       10.53      2.15 o
  10   5   1        1.43        0.55      2.31 o
  11   5   1       13.97       12.11      3.50 o
  12   5   1        0.28        4.14      5.86 o
  13   5   1       30.69       37.98      7.19 o
  14   5   1        1.36       -7.41      7.41 o
 -15   6   1        0.49       11.73      9.88 o
 -14   6   1       20.99       33.28      7.82 o
 -13   6   1        2.05        2.11      5.18 o
 -12   6   1       91.60       77.06      5.32 o
 -11   6   1       98.60      101.45      4.91 o
 -10   6   1     1155.03     1085.76     15.13 o
  -9   6   1      862.90      852.83     12.33 o
  -8   6   1       32.19       33.77      2.58 o
  -7   6   1      512.45      463.49      7.50 o
  -6   6   1      430.48      488.49      6.72 o
  -5   6   1       38.23       22.65      1.45 o
  -4   6   1     1697.86     1725.45     17.49 o
  -3   6   1     1169.51     1099.12     11.51 o
  -2   6   1     5519.05     5499.64     55.55 o
  -1   6   1     6201.56     6152.00     67.11 o
   0   6   1      167.34      175.19      3.51 o
   1   6   1     1638.18     1524.96     19.66 o
   2   6   1       37.21       41.84      3.38 o
   3   6   1       31.83       23.88      1.29 o
   4   6   1      180.36      221.98      3.54 o
   5   6   1      623.21      658.04      8.62 o
   6   6   1        7.20        9.61      1.42 o
   7   6   1      418.02      429.01      8.39 o
   8   6   1       13.37       14.68      2.41 o
   9   6   1       31.26       36.73      5.26 o
  10   6   1       40.18       39.95      3.52 o
  11   6   1        5.99        3.54      3.44 o
  12   6   1       67.45       81.19      8.95 o
  13   6   1        0.18       -0.62      7.41 o
  14   6   1       28.38       33.33     11.11 o
 -15   7   1       14.89       12.34     10.49 o
 -14   7   1        3.64       -1.06      5.44 o
 -13   7   1       67.96       71.89      6.22 o
 -12   7   1      305.55      343.90     11.30 o
 -11   7   1       75.00       73.53      4.43 o
 -10   7   1      202.99      181.24      7.94 o
  -9   7   1      281.91      297.75      6.40 o
  -8   7   1      491.93      480.80      8.06 o
  -7   7   1      199.37      182.55      3.92 o
  -6   7   1      157.30      174.16      3.49 o
  -5   7   1      331.20      300.74      4.21 o
  -4   7   1      972.43      979.92     14.06 o
  -3   7   1     2381.60     2553.36     29.29 o
  -2   7   1      171.30      208.77      3.43 o
  -1   7   1     3664.68     3839.52     42.55 o
   0   7   1     3768.41     3696.62     45.37 o
   1   7   1       34.24       32.71      1.54 o
   2   7   1      126.69      141.15      3.41 o
   3   7   1     1227.24     1317.54     18.48 o
   4   7   1     6621.45     6936.66     66.01 o
   5   7   1     1976.88     1924.59     21.05 o
   6   7   1     1198.88     1164.76     15.04 o
   7   7   1      222.65      225.91      5.14 o
   8   7   1      718.32      694.78     13.97 o
   9   7   1     1505.92     1466.28     27.68 o
  10   7   1       29.71       29.33      3.67 o
  11   7   1      304.88      307.68     11.85 o
  12   7   1        0.01        1.23      6.79 o
  13   7   1      159.40      205.53     20.37 o
  14   7   1        7.39       13.58      9.88 o
 -15   8   1       31.96       31.48     12.34 o
 -14   8   1       47.77       54.31     13.58 o
 -13   8   1       15.06       14.18      6.41 o
 -12   8   1       16.23       16.47      4.34 o
 -11   8   1       47.92       60.68      4.56 o
 -10   8   1      315.30      293.46      8.35 o
  -9   8   1      304.83      296.44      7.30 o
  -8   8   1      354.53      391.19      6.27 o
  -7   8   1        3.43        7.52      2.06 o
  -6   8   1      396.23      382.99      5.96 o
  -5   8   1     3401.24     3745.15     39.48 o
  -4   8   1      843.97      931.74     14.22 o
  -3   8   1       46.88       57.63      2.89 o
  -2   8   1      387.24      392.36      5.35 o
  -1   8   1     1412.14     1606.36     20.70 o
   0   8   1      975.04      973.49     14.94 o
   1   8   1      715.56      745.76     10.57 o
   2   8   1     1102.34     1086.12     14.92 o
   3   8   1      367.47      367.28      7.53 o
   4   8   1     2008.93     2220.38     23.85 o
   5   8   1      585.45      621.88     10.09 o
   6   8   1      118.11      116.05      4.68 o
   7   8   1       50.95       54.65      2.81 o
   8   8   1       96.52      109.67      5.39 o
   9   8   1      159.31      190.52      7.33 o
  10   8   1      144.15      141.60      6.65 o
  11   8   1        1.22        3.07      4.33 o
  12   8   1       27.81       27.16      9.88 o
  13   8   1       21.75       11.73      9.26 o
  14   8   1        0.04       -4.32      8.02 o
 -15   9   1        3.27        2.47      8.64 o
 -14   9   1        6.70        2.47      9.26 o
 -13   9   1       11.90       26.18      6.31 o
 -12   9   1       34.44       36.36      6.04 o
 -11   9   1        0.84        2.38      3.03 o
 -10   9   1      197.99      189.00      6.81 o
  -9   9   1       53.38       60.82      4.24 o
  -8   9   1        0.10        0.99      2.43 o
  -7   9   1      117.82      136.35      4.35 o
  -6   9   1      210.53      225.39      5.15 o
  -5   9   1     1950.26     2098.40     25.24 o
  -4   9   1      297.40      284.62      5.82 o
  -3   9   1     3490.04     3718.62     41.92 o
  -2   9   1       47.50       72.75      1.97 o
  -1   9   1     1989.53     2167.30     31.03 o
   0   9   1     5017.91     5397.94     80.45 o
   1   9   1      166.45      153.51      4.18 o
   2   9   1     2237.51     2267.71     29.01 o
   3   9   1        9.69       17.79      3.63 o
   4   9   1     4970.37     5023.52     51.68 o
   5   9   1        3.55        1.23      1.29 o
   6   9   1     1777.27     1787.85     27.52 o
   7   9   1       58.90       82.54      4.39 o
   8   9   1      105.52       84.20      4.90 o
   9   9   1      591.81      595.77     13.49 o
  10   9   1       63.06       52.52      5.80 o
  11   9   1       19.86       16.79      5.41 o
  12   9   1        1.57       -4.94      6.79 o
  13   9   1       15.72       -4.32      7.41 o
  14   9   1        0.04       -6.17      8.02 o
 -15  10   1       58.81       57.40     14.20 o
 -14  10   1       56.40       79.00     15.43 o
 -13  10   1       35.02       38.79      6.57 o
 -12  10   1      122.18      145.81     10.58 o
 -11  10   1        3.12       -2.19      3.83 o
 -10  10   1        2.80        4.75      2.77 o
  -9  10   1       29.30       28.37      3.53 o
  -8  10   1      159.38      162.71      7.63 o
  -7  10   1       15.55       21.59      2.54 o
  -6  10   1      133.02      131.76      9.02 o
  -5  10   1     2141.48     2348.16     28.10 o
  -4  10   1       40.43       46.99      3.65 o
  -3  10   1     1950.73     2106.94     24.84 o
  -2  10   1       17.97       26.39      1.33 o
  -1  10   1      133.04      138.02      4.38 o
   0  10   1      625.51      694.67     11.81 o
   1  10   1        5.35        4.46      2.51 o
   2  10   1       58.19       82.22      3.44 o
   3  10   1      309.20      243.17      5.24 o
   4  10   1       34.00       34.01      2.08 o
   5  10   1       33.93       27.04      1.91 o
   6  10   1        7.47        8.73      2.47 o
   7  10   1      119.82      145.59      5.69 o
   8  10   1       25.09       29.76      3.54 o
   9  10   1       20.97       18.92      4.70 o
  10  10   1        3.96        0.48      4.89 o
  11  10   1       56.21       41.49     10.36 o
  12  10   1       49.66       67.89     13.58 o
  13  10   1       17.56       29.63     11.11 o
  14  10   1       12.53       17.28     10.49 o
 -15  11   1        1.17       20.99     11.11 o
 -14  11   1       15.90        4.83      5.69 o
 -13  11   1        4.03        0.73      4.63 o
 -12  11   1        1.32       -0.07      5.54 o
 -11  11   1        6.31        2.79      4.04 o
 -10  11   1        0.62       -1.05      2.83 o
  -9  11   1       66.41       56.50      4.32 o
  -8  11   1        0.59       -2.48      2.48 o
  -7  11   1      405.46      458.69      8.32 o
  -6  11   1       24.49       27.55      2.52 o
  -5  11   1       28.16       38.98      3.34 o
  -4  11   1        0.72        2.72      1.45 o
  -3  11   1      670.49      700.01      9.79 o
  -2  11   1       67.72       61.77      2.81 o
  -1  11   1      116.71       97.89      3.82 o
   0  11   1     1772.03     1852.65     27.26 o
   1  11   1      366.34      309.69     29.13 o
   2  11   1     2333.76     2530.24     32.39 o
   3  11   1        4.39        3.76      1.55 o
   4  11   1      786.07      839.35     16.23 o
   5  11   1       17.50       14.31      2.25 o
   6  11   1      135.94      129.80      4.46 o
   7  11   1      334.79      270.31      9.66 o
   8  11   1        0.36       -0.74      4.98 o
   9  11   1      115.88      107.97      7.33 o
  10  11   1       60.55       48.71      7.86 o
  11  11   1       19.30       13.10      6.75 o
  12  11   1        4.77        9.72      4.99 o
  13  11   1       22.02       10.49      8.64 o
  14  11   1       22.44       25.31     12.34 o
 -14  12   1       44.74       39.43      7.34 o
 -13  12   1        3.90       -3.92      4.65 o
 -12  12   1      240.34      261.14     12.18 o
 -11  12   1        8.84        7.35      4.83 o
 -10  12   1      325.61      290.10      9.91 o
  -9  12   1      346.07      329.02      9.67 o
  -8  12   1      167.31      156.44      5.79 o
  -7  12   1       34.13       33.49      2.79 o
  -6  12   1        0.68       -0.32      1.72 o
  -5  12   1     1791.20     1817.04     22.65 o
  -4  12   1      246.54      234.91      8.42 o
  -3  12   1     5642.81     5926.13     65.81 o
  -2  12   1       76.14       82.85      3.94 o
  -1  12   1     3360.94     3500.61     49.10 o
   0  12   1     1469.81     1440.01     22.02 o
   1  12   1      678.16      775.56     16.38 o
   2  12   1     1835.74     1852.95     24.46 o
   3  12   1      423.85      451.69      8.06 o
   4  12   1     1558.25     1582.74     22.05 o
   5  12   1       20.18       22.05      2.21 o
   6  12   1      474.89      448.80     10.15 o
   7  12   1       36.98       31.67      4.48 o
   8  12   1       27.54       29.99      6.46 o
   9  12   1      354.20      352.46     12.35 o
  10  12   1      111.35      129.57     14.81 o
  11  12   1        3.25        1.31      5.47 o
  12  12   1       90.76      117.45      9.37 o
  13  12   1        8.86        9.88      9.88 o
  14  12   1        2.27        4.94      9.88 o
 -14  13   1        0.91        0.06      5.43 o
 -13  13   1       65.41       53.87      7.56 o
 -12  13   1       10.07       17.10      5.77 o
 -11  13   1       28.61       23.22      5.77 o
 -10  13   1       24.03       28.51      4.55 o
  -9  13   1      275.39      272.41     10.82 o
  -8  13   1       42.23       47.66      4.25 o
  -7  13   1        1.34       18.11     16.54 o
  -6  13   1       41.77       47.63      2.45 o
  -5  13   1     1609.77     1601.73     20.45 o
  -4  13   1      142.98      122.99      3.64 o
  -3  13   1      143.15      179.46      3.59 o
  -2  13   1      687.80      723.56     11.51 o
  -1  13   1      114.91      125.70      4.81 o
   0  13   1     1814.65     1885.53     28.22 o
   1  13   1       76.33       75.20      3.74 o
   2  13   1      347.54      415.48      7.85 o
   3  13   1       17.74       28.61      3.43 o
   4  13   1      881.45      844.31     13.35 o
   5  13   1     1283.23     1257.11     18.03 o
   6  13   1       22.70       26.12      3.19 o
   7  13   1       25.30       18.66      4.09 o
   8  13   1      282.96      277.75     11.20 o
   9  13   1       74.07       91.09      7.31 o
  10  13   1       26.99       22.72      7.11 o
  11  13   1      136.88      144.89     12.20 o
  12  13   1       21.31       21.82      6.13 o
  13  13   1       84.91      120.97     17.90 o
 -14  14   1        0.09       -2.10      5.32 o
 -13  14   1        9.06       -2.45      5.02 o
 -12  14   1        0.08       -1.27      4.46 o
 -11  14   1        2.28        2.88      4.33 o
 -10  14   1        6.39        4.97      4.46 o
  -9  14   1       93.88       86.64      6.89 o
  -8  14   1       17.18       19.04      4.27 o
  -7  14   1       94.44       91.16      7.70 o
  -6  14   1       13.05       17.68      2.22 o
  -5  14   1       13.48       13.01      2.62 o
  -4  14   1       71.99       86.75      3.21 o
  -3  14   1       49.70       57.87      2.25 o
  -2  14   1        4.86        8.66      2.29 o
  -1  14   1      298.65      334.74      7.87 o
   0  14   1      724.43      773.10     13.75 o
   1  14   1       75.99       75.66      3.30 o
   2  14   1       13.69       14.91      1.84 o
   3  14   1      455.24      458.01      8.41 o
   4  14   1      474.69      505.06     12.88 o
   5  14   1       36.67       46.15      7.31 o
   6  14   1       26.91       28.14      3.93 o
   7  14   1        7.28        8.85      3.76 o
   8  14   1        5.25        9.37      4.10 o
   9  14   1       20.70       15.37      4.56 o
  10  14   1       79.83       90.13     10.19 o
  11  14   1       42.36       56.20      9.32 o
  12  14   1       40.99       39.57      8.42 o
  13  14   1        8.75       16.66      9.88 o
 -14  15   1       20.58        9.11      5.75 o
 -13  15   1      142.85      172.14     11.60 o
 -12  15   1        0.12       -2.33      4.83 o
 -11  15   1       20.30       25.56      5.66 o
 -10  15   1        4.61        1.47      5.62 o
  -9  15   1      578.66      598.55     17.08 o
  -8  15   1      445.20      412.68     13.20 o
  -7  15   1      176.66      169.78      6.86 o
  -6  15   1        2.05       -1.82      2.01 o
  -5  15   1     1402.98     1422.84     20.28 o
  -4  15   1     1035.94     1033.22     14.11 o
  -3  15   1       41.43       45.40      2.40 o
  -2  15   1      227.53      220.32      8.02 o
  -1  15   1      526.74      510.15     10.52 o
   0  15   1     1043.07     1071.85     17.96 o
   1  15   1      739.85      745.23     15.95 o
   2  15   1      769.86      719.91     12.10 o
   3  15   1      293.60      304.12      6.49 o
   4  15   1      562.36      571.80     10.90 o
   5  15   1      239.30      237.42      7.67 o
   6  15   1      269.91      271.96      9.44 o
   7  15   1       10.26        7.21      3.62 o
   8  15   1      516.28      527.81     15.39 o
   9  15   1       15.55       14.75      4.52 o
  10  15   1        2.98       -5.14      5.14 o
  11  15   1       26.39       23.59      7.86 o
  12  15   1        5.47       -1.77      6.50 o
  13  15   1       37.17       45.67     12.96 o
 -14  16   1       21.06       25.39      7.37 o
 -13  16   1        0.04        2.53      5.23 o
 -12  16   1       63.07       62.81      8.15 o
 -11  16   1       72.00       72.84      7.77 o
 -10  16   1       53.47       55.40     13.89 o
  -9  16   1        0.27        2.97      4.39 o
  -8  16   1      367.86      400.44     12.97 o
  -7  16   1       14.17       15.02      4.05 o
  -6  16   1      310.21      311.87      9.03 o
  -5  16   1      267.04      261.89      7.29 o
  -4  16   1      215.47      212.73      5.07 o
  -3  16   1      267.67      283.86      5.07 o
  -2  16   1       53.70       37.95      3.24 o
  -1  16   1        0.51       -1.78      1.78 o
   0  16   1       63.64       74.94      6.40 o
   1  16   1      358.33      375.86     15.14 o
   2  16   1      407.08      389.27      9.36 o
   3  16   1       41.05       51.93      4.64 o
   4  16   1        1.01        0.92      2.39 o
   5  16   1       11.65       14.28      2.66 o
   6  16   1      104.68      104.11      6.12 o
   7  16   1       13.02       14.39      4.70 o
   8  16   1      291.81      268.34     10.63 o
   9  16   1       18.99       27.09      7.38 o
  10  16   1       70.92       69.75     17.90 o
  11  16   1       63.61       55.98      9.75 o
  12  16   1        0.01       -5.02      5.79 o
  13  16   1        2.44       -0.72      7.53 o
 -13  17   1       34.08       63.37     13.14 o
 -12  17   1       35.78       30.21      6.55 o
 -11  17   1        0.15        8.19      4.89 o
 -10  17   1        0.88        3.70      5.59 o
  -9  17   1      204.59      207.16     10.09 o
  -8  17   1      365.92      372.76     12.79 o
  -7  17   1       18.00       14.81      4.51 o
  -6  17   1       30.22       34.27      4.03 o
  -5  17   1        1.88        0.67      2.58 o
  -4  17   1      301.29      299.17      8.12 o
  -3  17   1        0.84        0.52      1.69 o
  -2  17   1       16.68       22.37      2.58 o
  -1  17   1      215.51      191.33      6.17 o
   0  17   1       17.69       10.63      2.58 o
   1  17   1        0.92       -1.90      2.63 o
   2  17   1     1000.93     1028.00     20.12 o
   3  17   1       66.64       63.30      4.01 o
   4  17   1      768.27      771.26     15.22 o
   5  17   1        8.65        5.38      3.77 o
   6  17   1       48.80       47.24      6.47 o
   7  17   1       19.06       14.24      4.01 o
   8  17   1       50.16       57.61      6.08 o
   9  17   1      119.95      108.76     17.59 o
  10  17   1        0.46       -5.46      5.62 o
  11  17   1        0.10       -2.16      6.37 o
  12  17   1        0.63        9.63      7.19 o
 -13  18   1        1.57        4.67      6.10 o
 -12  18   1        1.00        6.69      5.43 o
 -11  18   1        5.28        6.20      6.10 o
 -10  18   1       54.87       70.65      9.64 o
  -9  18   1        6.68        5.64      5.79 o
  -8  18   1      317.84      329.42     12.05 o
  -7  18   1      462.87      449.24     13.52 o
  -6  18   1      221.27      217.00      7.80 o
  -5  18   1      886.55      869.00     19.33 o
  -4  18   1      132.07      127.91      5.47 o
  -3  18   1     1082.71     1047.36     16.22 o
  -2  18   1      297.19      292.11      8.87 o
  -1  18   1      419.41      397.58      9.60 o
   0  18   1        0.07        0.96      3.28 o
   1  18   1      307.48      276.66     10.13 o
   2  18   1       59.74       58.67      4.80 o
   3  18   1      235.92      244.45      7.52 o
   4  18   1      864.77      813.44     18.16 o
   5  18   1       22.84        9.69      3.98 o
   6  18   1      114.09       82.33     15.43 o
   7  18   1       27.11       16.46      5.72 o
   8  18   1       24.69       27.40      4.96 o
   9  18   1        0.92       -2.78      6.48 o
  10  18   1       90.22       99.59     11.12 o
  11  18   1        4.28       -3.92      6.26 o
  12  18   1       28.41       27.49      9.02 o
 -13  19   1        1.89        5.07      5.87 o
 -12  19   1       52.32       43.89      9.18 o
 -11  19   1        6.99       11.69      5.39 o
 -10  19   1       21.05       30.53     11.11 o
  -9  19   1        0.57        7.29      7.72 o
  -8  19   1      155.61      158.84      9.00 o
  -7  19   1        7.17        3.62      3.84 o
  -6  19   1       30.86       35.74      4.25 o
  -5  19   1      333.01      330.29     21.56 o
  -4  19   1        0.97        3.40      2.71 o
  -3  19   1      797.98      766.98     18.97 o
  -2  19   1       11.39       14.76      4.45 o
  -1  19   1      536.10      515.22     12.56 o
   0  19   1        3.45        6.92      3.55 o
   1  19   1      206.35      216.71      9.58 o
   2  19   1       88.50       96.17      8.27 o
   3  19   1       59.44       64.28      4.32 o
   4  19   1       54.68       65.79      5.43 o
   5  19   1      268.75      242.06      9.62 o
   6  19   1        1.00        3.33      5.14 o
   7  19   1       41.01       40.72      6.40 o
   8  19   1        5.74       -0.52      3.85 o
   9  19   1       33.10       34.99     11.73 o
  10  19   1        7.97        8.62      6.96 o
  11  19   1        7.00       -4.57      6.16 o
  12  19   1        5.48        1.62      7.65 o
 -12  20   1        0.94       -5.95      5.95 o
 -11  20   1        0.11        5.78      5.19 o
 -10  20   1        7.35        0.60      6.23 o
  -9  20   1        6.62        7.53      6.16 o
  -8  20   1        8.62        4.86      4.06 o
  -7  20   1      107.79       93.51      6.77 o
  -6  20   1      111.44      106.68      6.68 o
  -5  20   1      231.04      224.62      7.92 o
  -4  20   1       58.37       54.00      4.32 o
  -3  20   1      495.34      502.46     23.26 o
  -2  20   1        1.13        6.11      3.83 o
  -1  20   1      121.91      128.96      8.01 o
   0  20   1        5.22        4.51      4.90 o
   1  20   1       36.87       37.78      5.51 o
   2  20   1      110.42      101.09      7.24 o
   3  20   1       28.12       28.66      5.39 o
   4  20   1      482.09      453.71     13.10 o
   5  20   1        8.99       15.52      4.01 o
   6  20   1       46.01       31.69      6.99 o
   7  20   1        0.10        1.55      5.59 o
   8  20   1       11.14       16.00      9.03 o
   9  20   1        2.27       -6.03     12.65 o
  10  20   1       62.89       61.50     10.37 o
  11  20   1        0.12        0.80      8.02 o
 -12  21   1        0.82       -0.45      5.58 o
 -11  21   1       35.91       29.67      6.72 o
 -10  21   1        4.54       -0.15      6.05 o
  -9  21   1        0.02        0.25      5.88 o
  -8  21   1       16.76        6.73      5.79 o
  -7  21   1        6.79        4.05      3.90 o
  -6  21   1        7.73        4.44      3.62 o
  -5  21   1       28.95       26.70      4.01 o
  -4  21   1      120.49      146.98      9.04 o
  -3  21   1      115.48      107.85      9.85 o
  -2  21   1      210.28      201.78     13.31 o
  -1  21   1      158.23      156.75     16.66 o
   0  21   1      552.59      571.63     29.07 o
   1  21   1        0.02        0.15      5.86 o
   2  21   1      112.51      117.54      9.08 o
   3  21   1        9.34        9.51      4.33 o
   4  21   1      144.77      148.78     21.29 o
   5  21   1       26.69       35.65      5.00 o
   6  21   1       56.64       60.59      8.68 o
   7  21   1      115.99      102.45     10.82 o
   8  21   1        2.47       -1.93      5.88 o
   9  21   1       70.24       74.65     16.05 o
  10  21   1        6.46        6.79      6.82 o
  11  21   1       34.69       33.80      9.47 o
 -11  22   1       12.86       19.62      6.87 o
 -10  22   1        1.45       -3.23      6.79 o
  -9  22   1        1.17       -0.50      5.95 o
  -8  22   1      106.23      103.22     10.62 o
  -7  22   1       61.89       68.41      6.50 o
  -6  22   1        3.03        4.40      4.35 o
  -5  22   1      329.02      318.75     12.76 o
  -4  22   1       76.30       73.21      8.09 o
  -3  22   1       45.79       43.18      8.26 o
  -2  22   1      538.90      521.61     49.07 o
  -1  22   1       31.70       51.73     23.76 o
   0  22   1      119.82      128.33     11.32 o
   1  22   1      699.66      679.90     19.85 o
   2  22   1      206.74      189.54      9.29 o
   3  22   1       98.09       80.33     12.24 o
   4  22   1        4.86       13.49      5.46 o
   5  22   1       15.54       15.51      6.35 o
   6  22   1       50.14       52.98      8.75 o
   7  22   1        8.40       12.07      6.62 o
   8  22   1        1.95       -4.91      4.91 o
   9  22   1       14.78       17.49      7.71 o
  10  22   1        0.02       -6.44     10.18 o
 -11  23   1       17.08       16.62      8.56 o
 -10  23   1       21.14       25.79      8.32 o
  -9  23   1       17.37       14.28      6.99 o
  -8  23   1        9.68       10.72      6.35 o
  -7  23   1       16.83       18.95      4.94 o
  -6  23   1        0.05       -0.57      4.84 o
  -5  23   1       21.40       15.69      7.65 o
  -4  23   1       61.66       80.28      7.21 o
  -3  23   1      226.46      216.84     14.18 o
  -2  23   1      107.57      118.07     11.56 o
  -1  23   1        2.41       -6.08      6.79 o
   0  23   1       26.38       20.95     11.73 o
   1  23   1       26.44       41.68      8.50 o
   2  23   1       11.67        7.75      4.02 o
   3  23   1        3.43        9.60      5.86 o
   4  23   1       24.81       29.16      6.79 o
   5  23   1       33.36       37.66      7.75 o
   6  23   1        2.15        5.97      5.70 o
   7  23   1       64.02       75.04     10.08 o
   8  23   1        0.38       -6.37      6.37 o
   9  23   1       21.56       34.23      8.95 o
  10  23   1       13.93       15.12     15.43 o
 -10  24   1       14.07       21.31     29.93 o
  -9  24   1        0.29        2.16      6.35 o
  -8  24   1       42.68       26.48      7.46 o
  -7  24   1       29.83       37.09      7.94 o
  -6  24   1        1.26       -4.94      4.94 o
  -5  24   1       10.77       10.86      6.48 o
  -4  24   1       58.64       66.96     10.37 o
  -3  24   1       11.90       19.08      8.07 o
  -2  24   1        8.85       18.50      7.82 o
  -1  24   1      103.12      105.45     11.56 o
   0  24   1      122.32      124.53     20.99 o
   1  24   1       13.55       20.99      7.86 o
   2  24   1       11.63       24.95      5.72 o
   3  24   1      122.47      140.26     10.73 o
   4  24   1        0.13       -3.31      4.84 o
   5  24   1       70.28       56.95     13.27 o
   6  24   1       24.62       20.81     11.73 o
   7  24   1       65.13       71.02     14.81 o
   8  24   1        0.17       -8.46      9.88 o
   9  24   1       38.97       42.63      9.57 o
  10  24   1       26.49       17.90     15.43 o
 -10  25   1       14.44       14.32     20.06 o
  -9  25   1        6.78       -6.79      6.79 o
  -8  25   1        1.50        9.93      6.91 o
  -7  25   1        0.01        1.78      5.59 o
  -6  25   1       17.43        5.94      6.05 o
  -5  25   1        2.52       14.81     11.73 o
  -4  25   1      225.87      215.41     15.20 o
  -3  25   1       10.91       11.42      7.86 o
  -2  25   1        0.91        6.17      7.42 o
  -1  25   1       14.91       16.03     15.43 o
   0  25   1        0.33        8.60      7.19 o
   1  25   1        6.82       12.89      7.99 o
   2  25   1       49.87       54.16     13.27 o
   3  25   1      116.13      110.79     10.16 o
   4  25   1        2.20        3.87      5.46 o
   5  25   1       55.14       53.30      9.02 o
   6  25   1        7.51       -1.72      6.05 o
   7  25   1        0.67       -5.95      5.95 o
   8  25   1        0.36       -2.61      6.79 o
   9  25   1        1.74       12.47      8.22 o
  -9  26   1        4.99       13.23      8.11 o
  -8  26   1       65.69       68.51     10.80 o
  -7  26   1        7.62       14.55      7.41 o
  -6  26   1       79.42       82.09     17.90 o
  -5  26   1       89.22       63.57     16.05 o
  -4  26   1        9.27       16.09      8.44 o
  -3  26   1       85.55       96.62     11.95 o
  -2  26   1       25.05       22.22      8.44 o
  -1  26   1       11.58        8.59      7.82 o
   0  26   1       19.74        8.08      7.82 o
   1  26   1       29.94       36.07      9.32 o
   2  26   1        5.56        6.15      7.82 o
   3  26   1       67.07       58.02     16.05 o
   4  26   1        8.26       15.45      6.73 o
   5  26   1       41.98       50.18      8.78 o
   6  26   1       13.45       11.30      6.99 o
   7  26   1       11.56        5.97      7.06 o
   8  26   1        0.66       -4.83      6.50 o
  -9  27   1        3.43        7.99      8.33 o
  -8  27   1       30.26       52.46     18.52 o
  -7  27   1        5.30        1.85     14.20 o
  -6  27   1        3.42       15.43     12.96 o
  -5  27   1        2.28       18.52     12.96 o
  -4  27   1       62.25       37.03     14.81 o
  -3  27   1       17.27       30.14      8.94 o
  -2  27   1       14.93        1.43      7.63 o
  -1  27   1        0.30       -3.09      7.11 o
   0  27   1       41.96       56.50     10.45 o
   1  27   1       23.75       29.70      9.04 o
   2  27   1        0.57        8.02     12.34 o
   3  27   1        9.54       17.90     12.96 o
   4  27   1       47.68       77.15     17.90 o
   5  27   1        8.75       14.67      8.95 o
   6  27   1      172.77      188.35     14.81 o
   7  27   1      106.54      131.30     13.58 o
   8  27   1        3.90        1.58      7.06 o
  -8  28   1       29.83       21.60     16.05 o
  -7  28   1        3.07        6.17     14.81 o
  -6  28   1       50.65       49.38     17.28 o
  -5  28   1       72.46       59.25     16.66 o
  -4  28   1        4.86        3.09     11.73 o
  -3  28   1       26.31       28.24      9.81 o
  -2  28   1       21.61       37.19     10.01 o
  -1  28   1        2.01       12.19      8.50 o
   0  28   1        0.05        6.71      8.07 o
   1  28   1        2.06        4.01      7.86 o
   2  28   1        0.05       14.81     12.96 o
   3  28   1       17.11       33.95     14.20 o
   4  28   1       17.32       14.81     12.96 o
   5  28   1        0.06        3.09     14.20 o
   6  28   1       13.69       17.90     14.81 o
   7  28   1        0.13        1.78      7.38 o
  -7  29   1       12.99        0.62     14.81 o
  -6  29   1       10.08        8.02     14.81 o
  -5  29   1       58.32       83.32     19.75 o
  -4  29   1        5.12        8.64     14.20 o
  -3  29   1        8.14       12.24     10.80 o
  -2  29   1      122.43      146.15     14.62 o
  -1  29   1       11.55        3.39      8.73 o
   0  29   1      142.68      141.04     14.50 o
   1  29   1       63.50       82.71     17.90 o
   2  29   1       46.34       86.41     19.13 o
   3  29   1       17.54       22.84     14.81 o
   4  29   1       24.09       41.35     16.05 o
   5  29   1        0.01       12.96     14.20 o
   6  29   1       72.53       60.49     19.13 o
  -6  30   1        7.79        9.88     14.20 o
  -5  30   1       11.96       -2.47     13.58 o
  -4  30   1       43.97       22.84     15.43 o
  -3  30   1       24.80       15.43     13.58 o
  -2  30   1        0.59       -8.29      8.29 o
  -1  30   1       15.03       13.03      9.38 o
   0  30   1       12.75       17.83     14.50 o
   1  30   1        7.32       12.96     13.58 o
   2  30   1        0.02        3.09     13.58 o
   3  30   1        3.54       -6.79     12.34 o
   4  30   1       14.30       43.20     17.28 o
   5  30   1       12.41       10.49     14.81 o
  -4  31   1       27.21       14.20     14.81 o
  -3  31   1       57.74       64.19     19.13 o
  -2  31   1        0.64       12.66      9.81 o
  -1  31   1       22.75       22.84     10.47 o
   0  31   1        0.49        0.03     11.42 o
   1  31   1        0.32       -6.17     12.96 o
   2  31   1        2.63       -3.09     13.58 o
   3  31   1        3.10        9.26     14.81 o
   4  31   1        0.35       20.37     15.43 o
  -2  32   1        3.15       10.49     13.58 o
  -1  32   1        7.40        1.06      9.81 o
   0  32   1        0.08       12.34     14.20 o
   1  32   1       47.26       54.31     19.13 o
 -16   0   2       34.48       69.13     15.43 o
 -15   0   2        1.16        0.62      8.64 o
 -14   0   2       67.39       66.66     13.58 o
 -13   0   2      723.99      780.43     24.77 o
 -12   0   2        0.93        1.05      5.48 o
 -11   0   2      205.58      223.54      7.77 o
 -10   0   2      522.52      532.35     14.47 o
  -9   0   2       46.12       34.46      4.39 o
  -8   0   2      920.65      801.43     40.45 o
  -7   0   2      216.61      194.73      7.39 o
  -6   0   2     1561.99     1729.59     26.29 o
  -5   0   2     1472.94     1515.49     22.90 o
  -4   0   2     3570.62     3672.58     54.15 o
  -3   0   2    64455.79    60222.95    712.85 o
  -2   0   2      133.30      136.96      2.94 o
  -1   0   2    20352.51    19032.48    224.50 o
   0   0   2    12319.38    11337.26    150.48 o
   1   0   2    23664.70    22440.02    296.86 o
   2   0   2      809.50      686.46     22.95 o
   3   0   2      975.70     1023.14     15.66 o
   4   0   2     2457.19     2388.59     30.36 o
   5   0   2      748.16      783.45     13.34 o
   6   0   2       53.44       67.62      4.01 o
   7   0   2       11.08        9.69      2.41 o
   8   0   2       43.89       44.72      3.68 o
   9   0   2      378.82      354.59     10.65 o
  10   0   2      562.57      600.92     19.19 o
  11   0   2      183.59      183.43     10.88 o
  12   0   2       59.41       70.36     11.73 o
  13   0   2      122.33      151.22     16.05 o
  14   0   2       25.60       25.31      9.88 o
 -16   1   2       14.81       16.23     12.34 o
 -15   1   2        1.90       -6.06      6.06 o
 -14   1   2       20.20       27.47      7.42 o
 -13   1   2        7.18       15.49      5.10 o
 -12   1   2       12.18        4.72      3.33 o
 -11   1   2       26.83       30.17      3.09 o
 -10   1   2       89.93       93.71      3.62 o
  -9   1   2      227.29      256.27      5.67 o
  -8   1   2      226.46      211.43      4.56 o
  -7   1   2      117.82      116.82      3.25 o
  -6   1   2      941.07     1009.82     13.46 o
  -5   1   2     3806.37     4009.75     35.02 o
  -4   1   2      890.26      884.95      8.74 o
  -3   1   2    16695.49    16369.08    137.05 o
  -2   1   2      366.10      374.67      4.70 o
  -1   1   2      200.38      232.29      3.54 o
   0   1   2     6948.96     6448.18     65.03 o
   1   1   2     2365.59     2257.26     23.58 o
   2   1   2      109.22       98.02      1.96 o
   3   1   2     3132.16     3285.44     30.12 o
   4   1   2      864.98      886.00      8.95 o
   5   1   2      712.10      774.95      8.76 o
   6   1   2      490.72      482.01      6.95 o
   7   1   2       91.15       96.77      2.79 o
   8   1   2      172.96      156.77      4.10 o
   9   1   2       33.09       36.74      3.11 o
  10   1   2       17.26       15.87      3.14 o
  11   1   2        6.48        3.29      3.23 o
  12   1   2        1.97       -1.85      4.36 o
  13   1   2        0.63        5.16      5.44 o
  14   1   2        0.41       -0.62      5.24 o
 -16   2   2       55.12       69.36     13.89 o
 -15   2   2        5.98       -3.82      5.88 o
 -14   2   2        8.92        4.51      6.32 o
 -13   2   2      246.90      252.68      9.59 o
 -12   2   2       22.73       14.78      3.11 o
 -11   2   2      287.48      296.46      7.52 o
 -10   2   2      238.92      260.55      6.69 o
  -9   2   2      895.89      841.83     11.08 o
  -8   2   2      750.18      773.50     10.08 o
  -7   2   2      254.78      246.50      4.63 o
  -6   2   2      466.88      597.13      6.90 o
  -5   2   2    10564.42    10662.14    101.21 o
  -4   2   2     1418.20     1588.16     15.57 o
  -3   2   2    24581.05    23351.76    205.60 o
  -2   2   2      698.29      570.42      7.01 o
  -1   2   2    13314.06    13007.80    121.11 o
   0   2   2     1107.96     1190.01     14.08 o
   1   2   2    10932.61    10559.75     99.05 o
   2   2   2      607.84      613.54      7.02 o
   3   2   2      223.79      247.03      3.37 o
   4   2   2      180.47      156.89      2.86 o
   5   2   2      660.54      618.42      7.67 o
   6   2   2       22.39       21.01      1.41 o
   7   2   2       37.69       34.00      1.91 o
   8   2   2        0.18       -1.61      1.76 o
   9   2   2      202.86      206.51     10.58 o
  10   2   2      616.49      631.62     22.86 o
  11   2   2       30.46       40.54      5.20 o
  12   2   2       45.24       62.43      8.07 o
  13   2   2       61.11       65.35     11.42 o
  14   2   2        9.52        6.10      5.88 o
 -16   3   2       62.45       71.41     10.91 o
 -15   3   2       12.87       14.50      6.98 o
 -14   3   2       60.12       71.59     10.49 o
 -13   3   2        4.03        8.38      4.12 o
 -12   3   2      148.03      154.10      5.84 o
 -11   3   2      151.69      145.72      5.04 o
 -10   3   2     1932.90     1955.88     33.39 o
  -9   3   2       45.29       51.09      2.62 o
  -8   3   2      241.12      244.29      4.74 o
  -7   3   2     2867.38     2959.91     28.60 o
  -6   3   2      487.30      546.14      7.58 o
  -5   3   2     3332.12     3200.08     28.56 o
  -4   3   2     4643.71     4759.02     41.17 o
  -3   3   2     6226.76     6174.01     55.64 o
  -2   3   2     4433.03     4284.65     38.58 o
  -1   3   2    20729.07    19030.32    177.52 o
   0   3   2    16381.69    15174.53    141.03 o
   1   3   2     6826.33     6626.20     72.33 o
   2   3   2     1267.11     1250.71     12.90 o
   3   3   2      981.02      986.34     10.75 o
   4   3   2        4.30        4.47      0.90 o
   5   3   2      289.98      290.70      5.07 o
   6   3   2      464.62      439.89      6.44 o
   7   3   2      428.58      424.03      6.48 o
   8   3   2      655.65      620.02     10.57 o
   9   3   2       25.32       22.65      2.89 o
  10   3   2       30.10       38.49      3.80 o
  11   3   2        0.29        1.13      3.79 o
  12   3   2      130.60      147.95     10.63 o
  13   3   2        4.06        8.64      5.67 o
  14   3   2        4.72        0.00      8.02 o
 -16   4   2       26.24       40.49      9.75 o
 -15   4   2        6.79       10.42      6.94 o
 -14   4   2       19.91       28.30      7.42 o
 -13   4   2       22.38        7.41      4.06 o
 -12   4   2       66.81       74.95      4.55 o
 -11   4   2      116.73      135.33      4.93 o
 -10   4   2      190.16      210.70      5.87 o
  -9   4   2      225.32      209.52      5.50 o
  -8   4   2      143.10      156.18      4.59 o
  -7   4   2      652.14      643.72      9.59 o
  -6   4   2      119.99      131.23      3.46 o
  -5   4   2     1144.92     1245.21     12.35 o
  -4   4   2     1149.30     1247.76     12.66 o
  -3   4   2     3279.02     3246.74     30.10 o
  -2   4   2      698.60      771.39      7.78 o
  -1   4   2      911.82      846.21      9.27 o
   0   4   2     1855.87     1829.56     17.09 o
   1   4   2     1167.12     1214.10     13.46 o
   2   4   2      257.22      274.47      3.81 o
   3   4   2       37.47       42.33      1.73 o
   4   4   2       81.86       76.67      2.66 o
   5   4   2      107.07      116.11      3.86 o
   6   4   2      817.74      810.91     11.26 o
   7   4   2        0.01        1.95      1.63 o
   8   4   2       65.38       70.45      3.64 o
   9   4   2       32.87       35.07      3.12 o
  10   4   2      153.04      145.55      5.81 o
  11   4   2       67.96       65.21      6.16 o
  12   4   2        1.61        5.14      4.57 o
  13   4   2        4.97        2.47      8.02 o
  14   4   2        2.29       -4.32      7.41 o
 -16   5   2       50.69       56.87     23.76 o
 -15   5   2        0.31       -5.67      5.67 o
 -14   5   2        0.87       -2.27      5.44 o
 -13   5   2       64.68       61.07      5.73 o
 -12   5   2        0.68       -3.21      3.21 o
 -11   5   2      130.89      123.59      4.73 o
 -10   5   2      510.87      472.04      8.30 o
  -9   5   2        0.07       -1.11      1.86 o
  -8   5   2      187.33      196.17      5.51 o
  -7   5   2      639.71      649.74      8.92 o
  -6   5   2      128.90      120.29      3.27 o
  -5   5   2     4328.53     4404.76     38.63 o
  -4   5   2      220.85      179.71      3.31 o
  -3   5   2      434.68      433.59      5.43 o
  -2   5   2     4223.78     4327.23     37.26 o
  -1   5   2     2757.01     2644.45     24.52 o
   0   5   2     4542.54     4484.11     40.54 o
   1   5   2     6028.31     6063.50     61.53 o
   2   5   2      107.90      103.46      2.65 o
   3   5   2      607.57      516.70      7.52 o
   4   5   2      356.37      372.57      6.23 o
   5   5   2       93.75      104.86      3.29 o
   6   5   2      246.37      230.93      5.89 o
   7   5   2      661.23      615.87     11.04 o
   8   5   2      955.75      925.98     15.31 o
   9   5   2       55.71       41.91      3.31 o
  10   5   2      418.20      408.88     10.93 o
  11   5   2        3.01        8.25      4.03 o
  12   5   2      145.95      171.58     17.28 o
  13   5   2        9.05       -1.85      7.41 o
  14   5   2        9.46       -1.85      8.02 o
 -16   6   2        9.39        9.43     11.73 o
 -15   6   2       42.74       28.63      8.44 o
 -14   6   2        0.22        4.34     11.42 o
 -13   6   2      292.70      300.53     10.62 o
 -12   6   2      111.65      147.04      7.57 o
 -11   6   2        0.88        0.46      2.16 o
 -10   6   2       35.81       40.46      3.10 o
  -9   6   2        0.18       -1.48      2.03 o
  -8   6   2      813.85      818.98     13.12 o
  -7   6   2      314.38      293.13      6.82 o
  -6   6   2       16.05       22.35      1.63 o
  -5   6   2       78.77       60.17      1.94 o
  -4   6   2     2914.49     2893.87     29.12 o
  -3   6   2      671.56      715.96      8.59 o
  -2   6   2     4326.11     4287.61     36.97 o
  -1   6   2     1958.62     2093.89     19.74 o
   0   6   2     5340.60     5425.14     51.61 o
   1   6   2      401.13      395.72      4.37 o
   2   6   2      214.80      216.96      3.83 o
   3   6   2     2750.76     2812.30     33.75 o
   4   6   2      696.29      654.48     13.97 o
   5   6   2       15.63       18.02      2.02 o
   6   6   2      592.85      569.08     11.46 o
   7   6   2        4.66        3.84      1.73 o
   8   6   2      131.63      122.28      4.90 o
   9   6   2      744.41      773.51     15.92 o
  10   6   2        1.04        6.91      3.31 o
  11   6   2      233.12      248.12     19.13 o
  12   6   2       12.88        5.55      8.02 o
  13   6   2       48.06       33.33     11.11 o
  14   6   2       18.63        4.94      9.26 o
 -15   7   2        0.70       -2.20      6.06 o
 -14   7   2        0.08       -1.86      4.52 o
 -13   7   2       67.02       87.32      7.82 o
 -12   7   2       44.24       52.99      5.23 o
 -11   7   2      233.62      234.03      8.30 o
 -10   7   2      168.68      205.82      5.78 o
  -9   7   2      333.73      317.79      6.89 o
  -8   7   2      127.42      113.59      3.98 o
  -7   7   2        4.49        8.73      1.63 o
  -6   7   2      398.42      482.07      7.01 o
  -5   7   2     2169.04     2349.27     22.86 o
  -4   7   2     3622.66     3803.35     35.36 o
  -3   7   2      201.70      184.54      3.00 o
  -2   7   2     5969.56     6079.91     51.85 o
  -1   7   2     1161.61     1300.77     13.60 o
   0   7   2     5831.37     6023.72     57.22 o
   1   7   2      217.15      227.12      3.55 o
   2   7   2      224.77      202.23      3.12 o
   3   7   2       23.61       24.51      2.25 o
   4   7   2      345.29      397.45      5.92 o
   5   7   2       24.92       24.67      1.87 o
   6   7   2       29.30       20.65      2.26 o
   7   7   2        4.67        5.25      2.18 o
   8   7   2        2.80        2.13      2.51 o
   9   7   2      202.24      192.00      9.00 o
  10   7   2        4.65        8.88      4.08 o
  11   7   2        5.99        1.23      6.79 o
  12   7   2        0.00        1.85      8.02 o
  13   7   2        7.09       15.43      9.88 o
  14   7   2        1.95       -3.09      7.41 o
 -15   8   2       34.06       22.84     11.73 o
 -14   8   2        4.72        1.87      4.74 o
 -13   8   2      289.45      337.53     13.41 o
 -12   8   2       25.53       17.48      3.73 o
 -11   8   2       20.30        8.95      3.24 o
 -10   8   2        6.36        5.94      2.98 o
  -9   8   2        7.47        8.76      2.42 o
  -8   8   2      842.83      822.01     14.28 o
  -7   8   2       25.43       22.40      1.81 o
  -6   8   2      179.11      169.41      3.46 o
  -5   8   2      179.30      182.73      3.47 o
  -4   8   2     1840.83     1868.54     22.71 o
  -3   8   2      157.04      131.75      2.53 o
  -2   8   2      400.27      398.14      5.29 o
  -1   8   2      336.61      417.52      6.44 o
   0   8   2     2303.35     2440.16     30.54 o
   1   8   2      338.63      335.44      6.68 o
   2   8   2      104.81       92.25      2.23 o
   3   8   2      151.80      177.32      3.11 o
   4   8   2     2413.82     2431.77     25.97 o
   5   8   2        0.26        5.39      1.39 o
   6   8   2        3.99        4.35      3.09 o
   7   8   2      237.57      235.17      6.02 o
   8   8   2      418.24      432.09     12.82 o
   9   8   2      172.46      172.05      8.71 o
  10   8   2      145.55      151.33     11.42 o
  11   8   2      190.04      188.25     17.90 o
  12   8   2       20.19       20.37      9.26 o
  13   8   2       44.69       51.23     12.96 o
  14   8   2       35.41       69.74     14.20 o
 -15   9   2        7.90        2.47      9.88 o
 -14   9   2        4.17       11.75      6.75 o
 -13   9   2        1.78        4.52      4.30 o
 -12   9   2        3.30       -4.23      4.23 o
 -11   9   2      120.75      107.46      7.03 o
 -10   9   2       42.32       46.67      3.91 o
  -9   9   2        2.23        0.42      2.35 o
  -8   9   2       43.41       46.57      3.70 o
  -7   9   2      237.19      214.26      4.67 o
  -6   9   2        0.74        0.62      1.11 o
  -5   9   2      550.43      539.53      7.53 o
  -4   9   2      610.10      631.02      9.54 o
  -3   9   2       33.56       23.68      1.78 o
  -2   9   2      417.33      476.40      6.86 o
  -1   9   2      116.11      134.84      3.33 o
   0   9   2      128.91      122.49      3.30 o
   1   9   2     2103.54     2266.43     29.47 o
   2   9   2      430.55      410.07      7.57 o
   3   9   2     2101.34     2127.14     30.94 o
   4   9   2      166.80      175.40      3.06 o
   5   9   2       76.77       88.21      2.57 o
   6   9   2      198.71      181.13      5.29 o
   7   9   2        7.93        0.90      2.38 o
   8   9   2       73.12       86.17      7.51 o
   9   9   2        4.37        8.81      5.86 o
  10   9   2       97.12       91.44     11.42 o
  11   9   2        9.04        2.47      7.41 o
  12   9   2       51.75       67.89     12.96 o
  13   9   2       45.12       11.73      9.26 o
 -15  10   2        6.76       29.01     12.34 o
 -14  10   2       20.64        7.90      6.67 o
 -13  10   2       66.55       74.00      8.15 o
 -12  10   2       25.56       20.44      6.08 o
 -11  10   2      337.70      341.09     11.56 o
 -10  10   2       41.37       43.90      4.13 o
  -9  10   2        1.26        2.02      2.48 o
  -8  10   2       28.54       23.83      3.00 o
  -7  10   2       10.50       10.47      1.37 o
  -6  10   2      471.67      477.59      9.06 o
  -5  10   2     1369.59     1393.78     20.05 o
  -4  10   2      759.84      733.80     10.78 o
  -3  10   2     2435.60     2444.64     26.53 o
  -2  10   2       66.09       58.22      2.64 o
  -1  10   2     1478.41     1707.54     20.51 o
   0  10   2       15.84       21.85      2.15 o
   1  10   2       21.82       50.49      2.89 o
   2  10   2     1124.82     1143.16     17.83 o
   3  10   2      223.33      233.38      6.05 o
   4  10   2      481.44      485.75      7.54 o
   5  10   2       42.23       56.86      2.69 o
   6  10   2      565.23      565.01     11.37 o
   7  10   2       74.89       63.08      5.50 o
   8  10   2       25.80       29.10      4.76 o
   9  10   2      117.86      126.07      7.80 o
  10  10   2       65.44       68.16     10.18 o
  11  10   2       66.78       66.66     12.34 o
  12  10   2        1.09       11.73      8.64 o
  13  10   2        7.29       -1.85      7.41 o
 -15  11   2       30.61       30.24     12.96 o
 -14  11   2       29.11       28.94      6.75 o
 -13  11   2       15.06        9.32      5.41 o
 -12  11   2       65.48       82.23      6.48 o
 -11  11   2       12.18       14.04      4.12 o
 -10  11   2      144.95      145.30      6.36 o
  -9  11   2      186.96      191.06      6.24 o
  -8  11   2        4.40        1.09      2.39 o
  -7  11   2       76.33       61.99      3.19 o
  -6  11   2      455.65      445.15     10.05 o
  -5  11   2      859.11      847.71     13.74 o
  -4  11   2     1204.73     1264.19     16.65 o
  -3  11   2      846.98      744.99      9.88 o
  -2  11   2      423.03      435.34      7.61 o
  -1  11   2     1657.68     1796.53     21.59 o
   0  11   2      284.99      291.49      5.11 o
   1  11   2     2691.57     2737.74     35.36 o
   2  11   2        6.46        6.27      1.86 o
   3  11   2     1948.12     2003.86     35.81 o
   4  11   2        0.49        3.52      2.62 o
   5  11   2       28.73       31.93      2.81 o
   6  11   2       43.51       60.28      9.07 o
   7  11   2        2.08        8.36      3.56 o
   8  11   2      290.98      279.48     13.65 o
   9  11   2       20.28       19.27      4.99 o
  10  11   2       21.90       18.81      6.75 o
  11  11   2        1.40        6.74      5.59 o
  12  11   2       22.85       22.84      9.88 o
  13  11   2       24.65       41.35     12.34 o
 -15  12   2       29.70       15.69      8.26 o
 -14  12   2        0.03       -0.58      5.56 o
 -13  12   2       66.38       89.49      8.60 o
 -12  12   2        1.66       -0.38      4.52 o
 -11  12   2        0.36        1.12      4.68 o
 -10  12   2       19.69       15.20      3.53 o
  -9  12   2        7.78        5.20      3.27 o
  -8  12   2      226.98      228.95      7.77 o
  -7  12   2      132.27      136.00      5.99 o
  -6  12   2       24.44       29.59      3.19 o
  -5  12   2        5.28        5.93      2.30 o
  -4  12   2       47.10       59.55      2.92 o
  -3  12   2      236.24      266.37      5.05 o
  -2  12   2      242.24      283.05      7.27 o
  -1  12   2     4397.85     4703.10     52.78 o
   0  12   2     1979.50     2063.18     27.83 o
   1  12   2       10.47        6.04      2.17 o
   2  12   2      109.00      101.12      6.16 o
   3  12   2      431.97      421.08     11.34 o
   4  12   2      355.34      336.35      9.35 o
   5  12   2        0.41        0.95      2.05 o
   6  12   2     1566.62     1531.95     29.78 o
   7  12   2       64.74       58.89      6.49 o
   8  12   2      180.62      198.57      9.25 o
   9  12   2      448.50      399.56     21.15 o
  10  12   2       30.42       37.03      7.82 o
  11  12   2        0.27       -5.62      5.62 o
  12  12   2        1.17       -1.23      6.79 o
  13  12   2       16.51       32.09     11.73 o
 -15  13   2        4.19       -6.75      6.75 o
 -14  13   2       65.26       78.02      8.89 o
 -13  13   2       10.45       10.74     11.55 o
 -12  13   2       13.13       14.98      5.36 o
 -11  13   2       17.67       14.09      7.59 o
 -10  13   2       11.59       15.19      3.94 o
  -9  13   2      212.55      197.18      7.44 o
  -8  13   2      270.08      245.55      9.61 o
  -7  13   2      687.70      704.33     14.38 o
  -6  13   2      843.50      872.45     14.67 o
  -5  13   2     2294.12     2332.14     31.57 o
  -4  13   2       28.94       25.85      2.33 o
  -3  13   2      132.26      130.34      3.62 o
  -2  13   2      358.08      355.65      7.27 o
  -1  13   2      705.68      734.71     10.41 o
   0  13   2      195.65      185.78      4.06 o
   1  13   2      354.62      415.08      8.24 o
   2  13   2        4.28        4.65      1.90 o
   3  13   2       10.81       13.03      2.69 o
   4  13   2       35.44       41.78      4.99 o
   5  13   2       40.69       31.21      3.86 o
   6  13   2      216.82      197.59     13.22 o
   7  13   2       50.68       48.14      5.23 o
   8  13   2      774.99      712.00     18.41 o
   9  13   2       49.36       51.46      9.40 o
  10  13   2        1.10       -4.67      4.67 o
  11  13   2        0.37       -3.93     10.49 o
  12  13   2        3.95        3.09      8.64 o
  13  13   2        0.41        3.70      8.64 o
 -14  14   2       21.98       28.78      7.22 o
 -13  14   2      152.26      159.48     11.14 o
 -12  14   2       98.73      105.86     10.69 o
 -11  14   2        0.80        5.13      4.44 o
 -10  14   2       10.97       13.19      4.74 o
  -9  14   2       37.72       49.11      5.10 o
  -8  14   2       63.71       65.67      4.16 o
  -7  14   2       33.70       30.72      4.55 o
  -6  14   2      272.31      283.37      7.58 o
  -5  14   2      449.06      445.24      9.35 o
  -4  14   2      321.63      288.90      6.25 o
  -3  14   2      189.84      191.62      4.35 o
  -2  14   2      225.68      230.37      4.95 o
  -1  14   2        0.33        6.65      1.53 o
   0  14   2      457.22      466.12      7.32 o
   1  14   2      947.01      888.59     29.28 o
   2  14   2      232.70      193.07      5.35 o
   3  14   2        5.99        5.71      2.47 o
   4  14   2      562.07      511.41     18.19 o
   5  14   2      430.69      392.81     10.58 o
   6  14   2       26.90       31.70      4.34 o
   7  14   2      271.81      284.52     10.42 o
   8  14   2       34.38       15.74      4.53 o
   9  14   2      495.35      570.98     22.21 o
  10  14   2       51.36       27.66      7.86 o
  11  14   2       61.22       67.12      9.92 o
  12  14   2        1.35        6.79      8.02 o
 -14  15   2        1.27       -0.85      6.21 o
 -13  15   2        7.93       13.61      6.98 o
 -12  15   2       68.10       71.76     13.71 o
 -11  15   2       89.43       76.76      7.94 o
 -10  15   2        8.25        7.43      4.43 o
  -9  15   2       35.24       31.65      4.61 o
  -8  15   2       92.18       85.94      5.65 o
  -7  15   2       84.72      101.76      5.49 o
  -6  15   2       72.63       68.13      4.22 o
  -5  15   2       11.83       12.01      2.71 o
  -4  15   2       52.21       46.25      2.94 o
  -3  15   2      121.39      116.09      3.75 o
  -2  15   2      850.57      943.77     17.11 o
  -1  15   2      238.62      254.56      7.04 o
   0  15   2       20.27       26.54      1.91 o
   1  15   2       31.73       21.66      2.50 o
   2  15   2       29.51       35.81      3.15 o
   3  15   2      219.18      195.16     11.49 o
   4  15   2      496.12      473.18     17.75 o
   5  15   2        0.38       -1.43      4.57 o
   6  15   2      663.74      658.19     16.33 o
   7  15   2       49.82       43.23      4.96 o
   8  15   2       27.18       19.95      5.87 o
   9  15   2       56.53       58.57     11.73 o
  10  15   2       38.44       45.45      8.88 o
  11  15   2        0.72        2.65      7.41 o
  12  15   2       57.38       49.99     13.58 o
 -14  16   2        1.09       -4.20      5.16 o
 -13  16   2       15.56       17.36      6.32 o
 -12  16   2        4.34        6.16      5.20 o
 -11  16   2        3.54       -4.33      4.33 o
 -10  16   2        1.58        2.92      5.28 o
  -9  16   2        7.15        8.51      3.86 o
  -8  16   2       27.71       28.36      4.49 o
  -7  16   2       28.95       17.58      4.73 o
  -6  16   2      310.67      307.57      8.17 o
  -5  16   2      144.38      140.45      7.19 o
  -4  16   2        2.69        1.09      2.02 o
  -3  16   2       91.40       80.15      3.08 o
  -2  16   2       26.24       24.07      3.13 o
  -1  16   2       66.36       67.50      2.82 o
   0  16   2      140.51      137.35      4.57 o
   1  16   2       71.19       85.84      5.88 o
   2  16   2     1168.48     1127.43     17.38 o
   3  16   2        2.30        0.48      2.56 o
   4  16   2        8.70        0.13      4.69 o
   5  16   2      173.87      132.51     10.08 o
   6  16   2       69.78       66.91      5.33 o
   7  16   2       41.35       43.14      6.97 o
   8  16   2        0.04       -3.48      3.48 o
   9  16   2      181.38      224.17     14.94 o
  10  16   2        0.94       12.23      6.82 o
  11  16   2      125.58      117.97     12.39 o
  12  16   2       17.54       15.37      7.99 o
 -14  17   2       84.41      116.30     20.37 o
 -13  17   2       10.08        3.63      5.62 o
 -12  17   2      288.03      306.70     29.23 o
 -11  17   2       12.06       14.63      5.48 o
 -10  17   2       49.78       54.57      7.16 o
  -9  17   2       65.40       63.32      7.28 o
  -8  17   2      374.19      355.20     12.54 o
  -7  17   2       96.38      107.97      6.98 o
  -6  17   2      162.82      161.32      6.84 o
  -5  17   2      884.64      898.97     15.27 o
  -4  17   2       70.53       81.64      5.63 o
  -3  17   2      211.53      204.13      5.88 o
  -2  17   2       11.02        6.46      2.44 o
  -1  17   2       19.29       19.32      2.01 o
   0  17   2      312.65      325.27      7.31 o
   1  17   2      252.15      266.40     10.59 o
   2  17   2      167.63      176.42      5.68 o
   3  17   2      552.39      503.22     12.03 o
   4  17   2      370.91      374.29     11.99 o
   5  17   2        7.27        0.89      4.67 o
   6  17   2       30.80       32.10      7.11 o
   7  17   2        2.75        0.00      3.56 o
   8  17   2        3.11        0.88      3.67 o
   9  17   2       70.72       56.77     15.74 o
  10  17   2       40.00       37.00      8.94 o
  11  17   2        0.66       -6.37      6.37 o
  12  17   2       15.03       16.55      8.16 o
 -13  18   2        1.88       -1.98      5.57 o
 -12  18   2        1.03        9.38      5.73 o
 -11  18   2        5.38        8.33      5.41 o
 -10  18   2        5.09       -2.92      4.27 o
  -9  18   2      155.43      139.73     11.57 o
  -8  18   2        2.50        4.76      3.99 o
  -7  18   2      715.36      656.73     17.30 o
  -6  18   2      252.59      243.86      9.44 o
  -5  18   2      254.89      240.96      8.35 o
  -4  18   2       42.72       50.98      5.39 o
  -3  18   2       66.11       59.81      3.37 o
  -2  18   2        0.96        1.19      2.07 o
  -1  18   2      431.71      415.19      9.99 o
   0  18   2        0.07       -1.16      3.83 o
   1  18   2        3.90        4.29      2.81 o
   2  18   2      457.98      480.44     11.39 o
   3  18   2       30.47       33.15      4.18 o
   4  18   2       79.75       68.45      5.91 o
   5  18   2       15.15       19.76     15.12 o
   6  18   2        0.35       -6.58      7.72 o
   7  18   2        8.76       12.59      6.16 o
   8  18   2        9.78        5.68      4.03 o
   9  18   2        1.27       -5.70      5.70 o
  10  18   2       13.28       16.30     10.18 o
  11  18   2       60.91       75.02     11.69 o
 -13  19   2        0.55       -5.68      5.68 o
 -12  19   2       44.48       51.00      8.24 o
 -11  19   2        1.97       -4.72      5.72 o
 -10  19   2        4.55        2.78      4.94 o
  -9  19   2       21.37       20.33      7.08 o
  -8  19   2       84.31       69.28      9.93 o
  -7  19   2       30.59       14.40      3.35 o
  -6  19   2       30.26       35.10      4.45 o
  -5  19   2      135.73      142.91      6.72 o
  -4  19   2       10.66       12.54      4.10 o
  -3  19   2        2.19        4.79      3.29 o
  -2  19   2      759.05      787.18     15.53 o
  -1  19   2     1126.86     1116.32     20.10 o
   0  19   2       22.72       32.19      3.79 o
   1  19   2     2089.45     2089.17     33.36 o
   2  19   2      786.80      741.66     24.41 o
   3  19   2      932.10      848.62     19.87 o
   4  19   2      245.28      234.63      9.79 o
   5  19   2       27.44       23.68      6.35 o
   6  19   2        0.14        5.32      6.79 o
   7  19   2       17.17       21.60      6.50 o
   8  19   2       73.65       87.01      6.99 o
   9  19   2       22.46       17.16      7.19 o
  10  19   2       48.31       53.33     10.08 o
  11  19   2        0.03        6.03      7.55 o
 -12  20   2        1.25        1.08      5.61 o
 -11  20   2        0.01       -2.52      4.89 o
 -10  20   2        1.02       -0.62      4.63 o
  -9  20   2      192.26      192.18     13.49 o
  -8  20   2      183.45      186.98     12.90 o
  -7  20   2       10.90        4.94      3.32 o
  -6  20   2        2.75        2.77      3.24 o
  -5  20   2      204.74      204.42      7.85 o
  -4  20   2       26.74       25.71      3.76 o
  -3  20   2      228.06      236.53      7.98 o
  -2  20   2        0.23        1.54      3.12 o
  -1  20   2       55.50       60.80      4.31 o
   0  20   2      606.45      581.80     19.87 o
   1  20   2      484.51      483.52     13.45 o
   2  20   2        7.00        3.58      3.19 o
   3  20   2      100.37       99.30      6.57 o
   4  20   2      145.77      146.80      8.26 o
   5  20   2        0.47        2.26      5.59 o
   6  20   2       65.63       57.11      8.75 o
   7  20   2        8.27        7.08      8.95 o
   8  20   2      135.53      120.51     15.12 o
   9  20   2       41.42       34.36     19.44 o
  10  20   2        0.84       -5.48      6.62 o
  11  20   2        0.25       -9.26      9.26 o
 -12  21   2        2.41        4.04      5.68 o
 -11  21   2       13.51        8.75      5.35 o
 -10  21   2       28.40       13.53      5.68 o
  -9  21   2        0.43       -3.83      7.10 o
  -8  21   2        7.34        2.73      5.40 o
  -7  21   2       43.35       42.92      5.73 o
  -6  21   2      308.94      298.62      9.93 o
  -5  21   2       20.95       23.51      4.02 o
  -4  21   2      153.59      154.51      7.39 o
  -3  21   2      192.44      164.91      8.08 o
  -2  21   2        1.68        0.15      2.66 o
  -1  21   2      205.19      200.16      8.37 o
   0  21   2      134.90      126.06      6.07 o
   1  21   2        8.17        9.61      5.16 o
   2  21   2      112.80       90.86      5.54 o
   3  21   2      243.59      255.90     10.21 o
   4  21   2        0.03       -3.62      3.62 o
   5  21   2       23.26       31.15      7.08 o
   6  21   2       21.85       15.21      9.26 o
   7  21   2        3.22        2.05      5.70 o
   8  21   2       67.47       75.34     10.81 o
   9  21   2        0.37       -0.35      6.62 o
  10  21   2        5.82       10.86      8.33 o
 -12  22   2       13.78        6.06      6.30 o
 -11  22   2        4.47       -2.21      5.26 o
 -10  22   2        2.46        7.14      5.31 o
  -9  22   2       43.57       39.59      8.89 o
  -8  22   2        3.11       11.29      8.95 o
  -7  22   2       77.17       76.68      6.60 o
  -6  22   2       48.33       50.85      6.24 o
  -5  22   2      310.33      295.62      9.76 o
  -4  22   2       58.07       59.37      5.99 o
  -3  22   2      133.43      130.16      7.51 o
  -2  22   2       88.16       75.98      5.86 o
  -1  22   2        2.73        3.96      3.08 o
   0  22   2       61.88       66.59      8.20 o
   1  22   2       66.34       73.12      5.05 o
   2  22   2        9.64       15.28      3.59 o
   3  22   2        0.23        2.58      3.84 o
   4  22   2      193.32      194.07      9.61 o
   5  22   2       76.24       77.05     13.58 o
   6  22   2      106.37      110.41     22.84 o
   7  22   2      113.27      124.79     14.81 o
   8  22   2       69.46       76.34     19.13 o
   9  22   2       57.00       65.77     11.07 o
  10  22   2        1.08       -0.40      7.08 o
 -11  23   2        4.00       -2.42      5.56 o
 -10  23   2       40.97       54.31      8.20 o
  -9  23   2        0.45       -5.32      5.32 o
  -8  23   2       14.37        7.87      6.35 o
  -7  23   2        2.02       -4.91      4.91 o
  -6  23   2        1.07        1.01      3.45 o
  -5  23   2        0.74        1.85      4.40 o
  -4  23   2      121.36      120.04      7.88 o
  -3  23   2      418.90      391.90     19.42 o
  -2  23   2      101.31      116.62     11.78 o
  -1  23   2      226.16      235.58     27.16 o
   0  23   2        2.82       -0.77      4.27 o
   1  23   2      110.24      109.79      8.01 o
   2  23   2        6.24        2.99      7.41 o
   3  23   2        0.08        0.40      6.45 o
   4  23   2        7.35        8.65      4.95 o
   5  23   2       89.56      101.11     10.82 o
   6  23   2       38.54       46.37      8.88 o
   7  23   2        0.01        1.75      5.88 o
   8  23   2        0.15        1.27      6.82 o
   9  23   2        5.94        3.56      8.95 o
 -11  24   2       22.93       19.22      6.56 o
 -10  24   2        0.74       -1.58      5.07 o
  -9  24   2       10.29        5.41      6.79 o
  -8  24   2       11.02        5.48      6.62 o
  -7  24   2        0.36       -2.88      4.97 o
  -6  24   2       11.50        4.96      6.48 o
  -5  24   2        0.00       -3.41      6.62 o
  -4  24   2       50.30       48.86      9.81 o
  -3  24   2       19.46       20.73      8.26 o
  -2  24   2       11.83       15.74      7.86 o
  -1  24   2      228.24      263.05     16.36 o
   0  24   2        1.54       -2.55      6.50 o
   1  24   2       82.70       96.88      7.80 o
   2  24   2        5.95        5.21     12.04 o
   3  24   2       10.99       12.96      7.41 o
   4  24   2        6.22        9.75      7.74 o
   5  24   2        5.57       12.40      7.72 o
   6  24   2       64.98       54.57      9.59 o
   7  24   2       66.76       68.25     10.82 o
   8  24   2       15.50       11.49      7.85 o
   9  24   2        0.00        0.65      7.29 o
 -10  25   2       11.87       20.08      6.63 o
  -9  25   2       24.43       19.98      7.94 o
  -8  25   2        0.24       -5.33      5.40 o
  -7  25   2       14.61       22.22     13.58 o
  -6  25   2        3.28        1.23     11.73 o
  -5  25   2        4.67        0.62      7.82 o
  -4  25   2       27.00       22.40     10.18 o
  -3  25   2      112.88      101.34     16.97 o
  -2  25   2       23.83       17.83     12.96 o
  -1  25   2      106.98      112.18     14.81 o
   0  25   2       47.36       45.30      9.48 o
   1  25   2       32.00       39.80      9.04 o
   2  25   2       22.78       23.90      7.41 o
   3  25   2        4.28        7.89      8.02 o
   4  25   2        3.33       10.45      6.26 o
   5  25   2       85.66       87.55     20.99 o
   6  25   2       88.18      106.30     11.85 o
   7  25   2        8.12        1.80      6.82 o
   8  25   2       27.62       34.58     11.11 o
  -9  26   2        1.48        7.16      9.57 o
  -8  26   2        0.00       -1.23     12.34 o
  -7  26   2        0.30       -4.94     12.34 o
  -6  26   2       14.52       12.34     12.96 o
  -5  26   2        3.06       -3.59      7.38 o
  -4  26   2       17.67       17.71      8.44 o
  -3  26   2        1.64       -5.55      6.98 o
  -2  26   2       51.01       43.16      9.81 o
  -1  26   2       39.87       32.65      9.38 o
   0  26   2        0.06       -6.79      6.79 o
   1  26   2        0.02       -4.94      9.88 o
   2  26   2       16.07        3.09     11.73 o
   3  26   2       23.23       30.35      7.46 o
   4  26   2       17.42       11.15      6.73 o
   5  26   2        0.49       -3.62      6.05 o
   6  26   2        4.06        6.17      7.19 o
   7  26   2        9.32        6.30      7.19 o
   8  26   2        0.03       14.86      8.32 o
  -9  27   2        1.09        8.64     14.20 o
  -8  27   2       24.77       35.80     17.28 o
  -7  27   2        0.68       -9.26     11.73 o
  -6  27   2       11.50       16.66     14.20 o
  -5  27   2       26.25       17.90     12.96 o
  -4  27   2        0.23        3.09      7.86 o
  -3  27   2      153.20      167.56     14.18 o
  -2  27   2       10.41       17.95      8.50 o
  -1  27   2      109.90      128.82     16.05 o
   0  27   2       22.24       47.85     16.97 o
   1  27   2      116.37      133.93     19.75 o
   2  27   2       34.90       54.93     16.05 o
   3  27   2      108.12      104.93     19.13 o
   4  27   2       49.73       54.72      9.59 o
   5  27   2        0.71        0.62     10.18 o
   6  27   2       10.08       39.11      9.24 o
   7  27   2       22.39       44.94     10.37 o
  -8  28   2       35.61       52.46     17.90 o
  -7  28   2        6.70        9.88     14.81 o
  -6  28   2       31.71       29.63     16.05 o
  -5  28   2       13.65        1.23     12.96 o
  -4  28   2       84.88      103.80     13.09 o
  -3  28   2       12.70        9.88      8.73 o
  -2  28   2      140.90      130.87     18.82 o
  -1  28   2        2.78       -6.12      7.19 o
   0  28   2        7.00        6.97      8.07 o
   1  28   2        0.39        6.79     11.11 o
   2  28   2        0.77       16.66     12.96 o
   3  28   2       17.79       18.52     12.96 o
   4  28   2        3.12       19.13     14.81 o
   5  28   2        0.56        3.19     18.82 o
   6  28   2        4.56       11.37      7.75 o
  -7  29   2        1.28      -11.73     13.58 o
  -6  29   2        0.13        4.32     14.20 o
  -5  29   2        0.39      -12.96     12.96 o
  -4  29   2        4.38        8.10      8.88 o
  -3  29   2        1.02       -3.95      8.07 o
  -2  29   2        3.10        6.02      8.94 o
  -1  29   2        4.33        3.02     13.58 o
   0  29   2        1.83        5.55     12.34 o
   1  29   2        0.22        2.47     11.73 o
   2  29   2       14.48        1.23     12.34 o
   3  29   2       12.31       -5.55     11.73 o
   4  29   2        0.29        5.55     13.58 o
   5  29   2       10.90       -3.09     13.58 o
  -6  30   2       37.47       47.53     17.28 o
  -5  30   2        1.37        5.55     14.81 o
  -4  30   2        1.62       -6.79     13.58 o
  -3  30   2        2.06       -1.49     10.49 o
  -2  30   2       10.11        5.84      9.57 o
  -1  30   2        2.55        1.85      8.50 o
   0  30   2        5.21       -3.09     12.96 o
   1  30   2       11.25       21.60     15.43 o
   2  30   2        4.13       20.99     14.20 o
   3  30   2        3.19       -1.85     12.34 o
   4  30   2        0.04       -4.32     12.96 o
  -4  31   2       10.71        5.55     14.81 o
  -3  31   2       55.19       58.48     12.39 o
  -2  31   2        2.83        6.87      9.81 o
  -1  31   2       11.19       23.82     11.73 o
   0  31   2       12.78       31.48     15.43 o
   1  31   2       44.11       54.93     17.28 o
   2  31   2       15.31       41.35     17.90 o
   3  31   2        0.67       18.52     15.43 o
  -1  32   2        6.19        5.55     14.81 o
   0  32   2        1.17       -4.32     14.20 o
 -16   1   3       51.45       70.37     10.91 o
 -15   1   3      277.32      346.77     29.63 o
 -14   1   3        0.18       -2.65      5.88 o
 -13   1   3       25.18       26.16      4.42 o
 -12   1   3       70.29       74.81      4.71 o
 -11   1   3      104.12       82.89      5.15 o
 -10   1   3      114.69      108.04      4.97 o
  -9   1   3      751.89      776.43     10.50 o
  -8   1   3     1388.18     1389.21     16.06 o
  -7   1   3       11.25       10.37      1.53 o
  -6   1   3      140.28      112.33      2.80 o
  -5   1   3      500.38      564.67      6.94 o
  -4   1   3    10988.11    10806.33     91.27 o
  -3   1   3      911.92      932.87      9.74 o
  -2   1   3     7849.93     7520.66     67.00 o
  -1   1   3      974.40      950.44      9.94 o
   0   1   3     2024.75     2127.70     22.67 o
   1   1   3     1067.69     1145.54     13.04 o
   2   1   3      869.83      848.84      9.51 o
   3   1   3       73.79       82.84      2.11 o
   4   1   3     2097.16     2054.59     31.78 o
   5   1   3      718.90      693.87      8.15 o
   6   1   3       60.78       54.52      2.41 o
   7   1   3      177.64      172.23      4.80 o
   8   1   3       12.05        6.85      2.28 o
   9   1   3        1.85        3.18      2.69 o
  10   1   3        0.21       -2.53      2.85 o
  11   1   3        0.07        0.32      4.57 o
  12   1   3       70.37       69.70      8.95 o
  13   1   3       96.59      108.98     10.45 o
 -16   2   3        0.01       -4.94      6.55 o
 -15   2   3      114.81      138.61     13.27 o
 -14   2   3       61.83       84.91      8.18 o
 -13   2   3       29.79       36.09      4.84 o
 -12   2   3       97.49      115.50      5.54 o
 -11   2   3       45.44       46.93      4.05 o
 -10   2   3       31.32       26.98      3.05 o
  -9   2   3      143.50      136.86      4.72 o
  -8   2   3       21.10       20.49      2.34 o
  -7   2   3       17.04       10.07      2.08 o
  -6   2   3     3423.87     3601.87     43.28 o
  -5   2   3      127.87       97.30      2.47 o
  -4   2   3     1864.50     1922.12     17.66 o
  -3   2   3      127.26      125.90      3.82 o
  -2   2   3     6460.20     6192.47     58.84 o
  -1   2   3     6163.24     5878.60     55.81 o
   0   2   3      593.93      686.34      8.40 o
   1   2   3     4673.11     4535.81     46.72 o
   2   2   3      712.60      798.08      9.78 o
   3   2   3     1412.76     1367.25     15.68 o
   4   2   3     2520.71     2481.36     26.76 o
   5   2   3       80.36       56.93      1.95 o
   6   2   3      197.77      213.65      3.85 o
   7   2   3       20.39       26.57      2.58 o
   8   2   3        0.04       -2.07      2.07 o
   9   2   3       60.34       66.90      4.22 o
  10   2   3        9.21        8.80      3.79 o
  11   2   3        5.74        1.45      3.67 o
  12   2   3       36.99       40.73      6.98 o
  13   2   3       11.57       20.37      9.26 o
 -16   3   3       37.12       29.52      9.88 o
 -15   3   3       35.73       39.20     13.27 o
 -14   3   3        0.15        1.00      4.69 o
 -13   3   3       29.09       19.05      4.68 o
 -12   3   3       70.24       72.75      4.71 o
 -11   3   3      101.67      101.44      4.50 o
 -10   3   3       43.60       43.87      3.34 o
  -9   3   3        2.33        1.78      2.14 o
  -8   3   3      129.12      117.26      3.96 o
  -7   3   3      167.90      155.58      4.29 o
  -6   3   3     4704.35     4718.82     46.39 o
  -5   3   3       50.32       55.57      2.08 o
  -4   3   3      827.31      876.49     10.27 o
  -3   3   3     3285.72     3068.27     30.41 o
  -2   3   3       22.44       21.65      1.50 o
  -1   3   3      513.87      555.39      6.93 o
   0   3   3     3051.79     2933.49     30.72 o
   1   3   3      228.18      199.16      3.21 o
   2   3   3      121.65      145.93      2.96 o
   3   3   3      700.43      798.64     10.84 o
   4   3   3      116.13      122.37      3.48 o
   5   3   3       54.56       63.65      2.66 o
   6   3   3      115.24      108.32      3.93 o
   7   3   3      246.19      224.94      5.74 o
   8   3   3        1.71       -0.61      2.27 o
   9   3   3        0.04        0.95      2.51 o
  10   3   3      119.10      110.51      7.00 o
  11   3   3        5.70       -0.25      4.30 o
  12   3   3       61.84       58.17      8.33 o
  13   3   3        8.15       12.96      8.64 o
 -16   4   3        0.36       -6.55      6.55 o
 -15   4   3       78.97       81.14     10.69 o
 -14   4   3       50.43       74.30      7.84 o
 -13   4   3       10.88        7.13      4.22 o
 -12   4   3      285.50      325.86     12.60 o
 -11   4   3        2.90        2.68      2.53 o
 -10   4   3       79.32      100.70      4.37 o
  -9   4   3       51.00       42.36      3.10 o
  -8   4   3        0.10        6.36      2.77 o
  -7   4   3       13.90        9.21      1.90 o
  -6   4   3     2904.71     3068.22     33.45 o
  -5   4   3        8.33        3.70      1.26 o
  -4   4   3     1388.43     1386.16     15.05 o
  -3   4   3        2.44        3.08      1.21 o
  -2   4   3     2647.56     2745.71     25.69 o
  -1   4   3     7365.10     7057.20     71.75 o
   0   4   3     1234.31     1241.14     13.19 o
   1   4   3     1743.58     1713.53     20.46 o
   2   4   3       43.45       48.32      1.70 o
   3   4   3       44.61       55.68      2.09 o
   4   4   3     2472.29     2577.16     33.30 o
   5   4   3       10.81        6.62      2.12 o
   6   4   3      229.69      205.11      7.76 o
   7   4   3      577.89      553.33      9.77 o
   8   4   3      196.99      178.70      5.52 o
   9   4   3       12.73       12.39      2.80 o
  10   4   3      228.09      248.12      8.62 o
  11   4   3        2.24        4.11      4.57 o
  12   4   3      113.96      122.21     15.43 o
  13   4   3       11.22        8.64      8.64 o
 -16   5   3        1.99        5.17     11.73 o
 -15   5   3       18.20       14.35     13.58 o
 -14   5   3        2.57       -0.98      5.59 o
 -13   5   3      223.54      245.37     11.87 o
 -12   5   3        1.79       -1.61      3.09 o
 -11   5   3        0.59       -2.41      2.41 o
 -10   5   3      530.60      541.14     10.02 o
  -9   5   3     1158.98     1201.73     17.39 o
  -8   5   3      730.11      739.47     11.98 o
  -7   5   3       69.96       85.62      3.23 o
  -6   5   3       69.59       57.59      2.53 o
  -5   5   3      461.55      445.16      6.35 o
  -4   5   3      924.37      918.38     10.79 o
  -3   5   3        1.82       -1.01      1.01 o
  -2   5   3      593.48      554.59      6.69 o
  -1   5   3     4699.75     4837.51     46.65 o
   0   5   3      842.71      922.73     10.30 o
   1   5   3      485.43      503.25      6.94 o
   2   5   3      898.42      931.79      9.84 o
   3   5   3      178.73      208.12      3.83 o
   4   5   3       65.28       83.82      3.09 o
   5   5   3      250.67      247.91      6.03 o
   6   5   3        6.49        3.59      2.16 o
   7   5   3       57.02       48.82      5.81 o
   8   5   3      103.70       85.19      4.69 o
   9   5   3      260.90      252.37     10.24 o
  10   5   3       55.40       45.98      5.32 o
  11   5   3       10.50        1.85      7.41 o
  12   5   3        7.20       -4.32      6.79 o
  13   5   3       12.18        4.32      8.64 o
 -16   6   3        0.07       -6.11      6.11 o
 -15   6   3        9.91        0.31      6.55 o
 -14   6   3        5.16       -0.84      5.29 o
 -13   6   3        0.00        1.17      3.75 o
 -12   6   3        1.65        6.61      3.24 o
 -11   6   3       11.35       14.40      2.89 o
 -10   6   3      235.32      259.46      6.71 o
  -9   6   3      377.42      389.12      9.66 o
  -8   6   3      341.19      358.63      7.24 o
  -7   6   3      161.59      181.29      4.39 o
  -6   6   3      219.92      245.20      4.77 o
  -5   6   3       16.15       11.78      1.85 o
  -4   6   3      634.43      574.54      7.26 o
  -3   6   3       23.89       17.40      1.40 o
  -2   6   3      314.58      337.88      4.59 o
  -1   6   3     3626.99     3577.51     35.07 o
   0   6   3     2760.45     2895.07     30.71 o
   1   6   3      383.52      382.57      5.57 o
   2   6   3      182.92      199.87      4.16 o
   3   6   3      575.59      553.63     10.35 o
   4   6   3      863.52      908.25     12.42 o
   5   6   3       60.83       57.33      3.07 o
   6   6   3      266.60      231.08      6.21 o
   7   6   3       84.53       82.16      4.18 o
   8   6   3       52.17       51.24      3.69 o
   9   6   3        0.00       -0.83      2.80 o
  10   6   3       35.16       31.23     10.80 o
  11   6   3        3.85        3.70      6.79 o
  12   6   3       25.56       16.05      8.64 o
  13   6   3       11.51       11.73      9.88 o
 -16   7   3        3.45       -4.54      6.75 o
 -15   7   3        7.64       -2.11      5.22 o
 -14   7   3        0.70       -1.46      5.29 o
 -13   7   3       70.90       71.23      6.23 o
 -12   7   3        3.92       -0.03      3.54 o
 -11   7   3        0.06       -0.88      2.41 o
 -10   7   3      808.70      789.76     13.35 o
  -9   7   3      960.27      920.11     13.57 o
  -8   7   3      958.87      986.81     13.90 o
  -7   7   3      100.88       99.54      3.33 o
  -6   7   3       65.24       64.59      2.59 o
  -5   7   3     1718.89     1626.85     19.34 o
  -4   7   3     1249.68     1125.73     12.98 o
  -3   7   3      400.91      400.86      5.27 o
  -2   7   3     3140.38     3245.69     28.81 o
  -1   7   3      306.80      295.10      4.41 o
   0   7   3      560.97      750.23      8.83 o
   1   7   3      436.90      492.11      6.28 o
   2   7   3      278.66      276.00      5.04 o
   3   7   3      492.77      568.62      8.03 o
   4   7   3      275.69      263.83      5.16 o
   5   7   3     1160.89     1118.09     16.59 o
   6   7   3        3.16        0.74      2.04 o
   7   7   3      864.14      827.46     20.94 o
   8   7   3        5.14        7.25      2.61 o
   9   7   3      121.65      148.49     11.29 o
  10   7   3       14.54        4.63      5.24 o
  11   7   3       26.74        9.88      7.41 o
  12   7   3        0.05        0.62      7.41 o
  13   7   3       47.28       33.95     11.73 o
 -16   8   3        3.34        0.00      9.88 o
 -15   8   3       39.90       45.81      7.47 o
 -14   8   3        6.55        5.63      5.36 o
 -13   8   3       21.30       16.41      5.43 o
 -12   8   3        3.07        3.01      3.60 o
 -11   8   3       38.89       27.48      4.23 o
 -10   8   3      273.66      282.07      6.97 o
  -9   8   3      147.20      150.72      5.60 o
  -8   8   3      274.67      262.64      6.22 o
  -7   8   3      665.68      679.66     10.31 o
  -6   8   3      122.48      143.82      4.97 o
  -5   8   3      848.75      800.39     11.03 o
  -4   8   3       33.24       35.52      3.53 o
  -3   8   3        1.27        9.19      1.29 o
  -2   8   3       36.56       47.32      1.77 o
  -1   8   3       42.76       45.65      1.78 o
   0   8   3     1691.07     1781.55     17.50 o
   1   8   3      420.79      404.97      5.98 o
   2   8   3      107.10      110.24      2.73 o
   3   8   3      287.12      286.35      6.60 o
   4   8   3       17.52       12.85      1.61 o
   5   8   3       66.99       63.10      3.10 o
   6   8   3       94.79       89.87      3.91 o
   7   8   3      507.14      488.65     12.79 o
   8   8   3      193.88      217.53      9.32 o
   9   8   3        0.46       -1.76      4.44 o
  10   8   3       43.63       41.35     10.49 o
  11   8   3        8.99       10.49      8.02 o
  12   8   3       19.36       28.39      9.88 o
  13   8   3        3.38       11.11      9.26 o
 -15   9   3        6.98        6.17      7.41 o
 -14   9   3        3.64        2.67      4.99 o
 -13   9   3       70.59       65.06      7.48 o
 -12   9   3       10.95        2.71      3.60 o
 -11   9   3       68.28       64.87      4.53 o
 -10   9   3      287.81      264.88      8.19 o
  -9   9   3      233.87      242.78      6.24 o
  -8   9   3       17.56       20.90      2.29 o
  -7   9   3      133.33      171.79      7.34 o
  -6   9   3       10.82       21.55      2.30 o
  -5   9   3     1241.45     1169.80     13.65 o
  -4   9   3      642.34      682.12      8.88 o
  -3   9   3      181.93      162.32      3.15 o
  -2   9   3     3194.05     3179.21     29.96 o
  -1   9   3     2343.62     2613.87     24.90 o
   0   9   3       11.17        8.67      1.12 o
   1   9   3       67.78       55.72      2.53 o
   2   9   3      100.82       70.37      2.16 o
   3   9   3       67.38       75.94      2.63 o
   4   9   3      386.96      395.88      6.48 o
   5   9   3      177.00      173.63      7.77 o
   6   9   3      154.54      125.78      6.36 o
   7   9   3      336.39      366.69     11.80 o
   8   9   3        2.78        2.72      3.62 o
   9   9   3       22.16       14.97      6.06 o
  10   9   3        1.25       -5.55      5.55 o
  11   9   3        6.50        6.79      8.02 o
  12   9   3        0.08        8.02      8.64 o
  13   9   3       25.70       22.22     11.11 o
 -15  10   3        4.09        2.43      6.75 o
 -14  10   3       47.15       47.91      7.29 o
 -13  10   3       32.50       35.90      6.53 o
 -12  10   3       15.02       22.03      4.89 o
 -11  10   3       22.27       11.80      3.56 o
 -10  10   3      312.92      307.65      8.95 o
  -9  10   3       24.89       18.27      3.28 o
  -8  10   3      368.49      384.55      7.49 o
  -7  10   3      313.15      271.26      6.09 o
  -6  10   3       87.49      100.52      3.17 o
  -5  10   3      395.66      405.36      6.37 o
  -4  10   3      101.56       86.27      3.14 o
  -3  10   3      284.22      260.18      4.15 o
  -2  10   3       57.19       40.06      1.95 o
  -1  10   3     4654.42     4681.17     43.04 o
   0  10   3        3.65        1.77      0.96 o
   1  10   3     6825.56     7090.99     67.88 o
   2  10   3      271.46      295.03      5.64 o
   3  10   3      738.09      733.04      9.69 o
   4  10   3      825.72      832.73     10.19 o
   5  10   3      814.59      832.71     12.70 o
   6  10   3      314.85      301.79     10.63 o
   7  10   3     2187.93     2202.47     45.16 o
   8  10   3      406.48      399.71     13.08 o
   9  10   3      179.26      179.96     12.22 o
  10  10   3      139.26      120.36     15.43 o
  11  10   3       15.49       20.37      9.26 o
  12  10   3       81.61       91.96     15.43 o
  13  10   3        4.85       21.60     11.11 o
 -15  11   3        3.88       -4.48      6.75 o
 -14  11   3       39.13       53.99     13.89 o
 -13  11   3        4.85        1.45      4.74 o
 -12  11   3       12.82        3.35      4.10 o
 -11  11   3        9.17        8.08      3.40 o
 -10  11   3      340.20      333.45     13.35 o
  -9  11   3       84.47       71.47      4.78 o
  -8  11   3        0.56       -0.43      2.47 o
  -7  11   3        3.55        5.92      1.64 o
  -6  11   3     1051.57     1012.25     12.30 o
  -5  11   3      179.27      178.75      3.55 o
  -4  11   3        8.01        2.62      1.67 o
  -3  11   3       65.81       77.13      3.03 o
  -2  11   3      705.61      771.11     10.49 o
  -1  11   3      227.51      313.59      5.63 o
   0  11   3       68.87       67.89      5.34 o
   1  11   3      877.41      907.27     17.65 o
   2  11   3      330.34      351.55      8.10 o
   3  11   3        9.51        6.27      6.48 o
   4  11   3      375.30      353.55      8.73 o
   5  11   3      320.72      296.63     11.70 o
   6  11   3       53.55       43.79      8.14 o
   7  11   3      594.07      571.93     15.53 o
   8  11   3      165.57      154.30      8.44 o
   9  11   3       78.73       81.31      9.57 o
  10  11   3        9.54       15.53      8.95 o
  11  11   3        0.19       -1.85      7.41 o
  12  11   3        0.54        8.02      9.26 o
 -15  12   3        2.60       -5.96      6.32 o
 -14  12   3       58.94       78.05     10.25 o
 -13  12   3       86.58       88.15      8.87 o
 -12  12   3        0.10        1.22      3.77 o
 -11  12   3       19.03        4.44      4.54 o
 -10  12   3      152.60      131.64     10.14 o
  -9  12   3        0.24        0.77      2.72 o
  -8  12   3      373.77      364.67     11.13 o
  -7  12   3       44.70       42.69      3.65 o
  -6  12   3       53.48       42.61      3.37 o
  -5  12   3      122.98      114.25      4.66 o
  -4  12   3     1045.28     1063.20     14.02 o
  -3  12   3      422.68      416.03      7.20 o
  -2  12   3        4.78        5.33      1.93 o
  -1  12   3       47.85       26.00      2.13 o
   0  12   3        0.37        0.99      1.17 o
   1  12   3      430.09      402.57      8.24 o
   2  12   3       63.52       64.44      5.43 o
   3  12   3      152.07      139.23      6.05 o
   4  12   3      631.75      605.87     19.95 o
   5  12   3       36.17       32.76      3.96 o
   6  12   3        7.28       16.19      3.76 o
   7  12   3      222.70      228.61     12.42 o
   8  12   3       23.88       24.40      4.70 o
   9  12   3      107.50       85.35     10.01 o
  10  12   3       50.52       79.00     14.81 o
  11  12   3        4.11        4.94      7.41 o
  12  12   3       82.42       79.00     15.43 o
 -15  13   3       60.25       77.00     11.12 o
 -14  13   3       62.04       54.61     10.01 o
 -13  13   3      106.40      105.21      9.57 o
 -12  13   3       27.23       25.29     10.77 o
 -11  13   3        6.75       11.30      4.28 o
 -10  13   3       19.93       14.11      3.35 o
  -9  13   3      234.41      217.71      6.94 o
  -8  13   3      434.21      439.04      9.62 o
  -7  13   3      702.88      693.96     12.26 o
  -6  13   3       18.90       18.76      2.94 o
  -5  13   3        1.37        0.17      2.16 o
  -4  13   3     1092.39     1068.96     14.20 o
  -3  13   3      223.65      216.03      5.14 o
  -2  13   3       21.74       34.94      2.78 o
  -1  13   3      974.32      952.05     13.53 o
   0  13   3      417.14      391.49      8.50 o
   1  13   3        0.03       -0.65      1.82 o
   2  13   3      186.33      202.30      5.69 o
   3  13   3       46.27       44.60      3.25 o
   4  13   3       18.10       11.11      4.76 o
   5  13   3       48.14       44.49      5.54 o
   6  13   3      572.74      551.14     14.49 o
   7  13   3        7.93        5.37      3.90 o
   8  13   3       14.16       17.26      7.71 o
   9  13   3      144.59      151.45     12.39 o
  10  13   3        4.73        7.63      6.37 o
  11  13   3       16.96       20.37     10.49 o
  12  13   3        3.01       13.58     10.49 o
 -14  14   3       27.44       35.90      9.72 o
 -13  14   3        7.38       15.39      6.48 o
 -12  14   3        7.02        8.08      4.89 o
 -11  14   3        4.35       -0.94      4.52 o
 -10  14   3      121.75      108.14      7.80 o
  -9  14   3      126.47      127.19      9.07 o
  -8  14   3      332.72      339.03      8.54 o
  -7  14   3       35.26       27.22      3.47 o
  -6  14   3      323.63      354.21      8.18 o
  -5  14   3       37.00       37.85      3.22 o
  -4  14   3      217.51      237.24      6.00 o
  -3  14   3        9.84        9.01      2.22 o
  -2  14   3       69.20       65.34      3.55 o
  -1  14   3        0.28       -0.86      1.72 o
   0  14   3       87.46       68.63      8.64 o
   1  14   3        3.07        6.42      2.62 o
   2  14   3       35.28       24.91      3.97 o
   3  14   3       10.11        7.60      2.52 o
   4  14   3      429.49      435.02     17.31 o
   5  14   3      115.44      127.46     11.42 o
   6  14   3       14.60       18.80      6.47 o
   7  14   3        6.42        8.12      4.05 o
   8  14   3        0.54       -0.66      3.73 o
   9  14   3       38.41       13.54      6.50 o
  10  14   3        0.17       -5.78      5.78 o
  11  14   3        2.48       -7.41      7.41 o
  12  14   3        0.13       -7.41      7.41 o
 -14  15   3        0.89        7.06      6.21 o
 -13  15   3      103.03       96.89      9.45 o
 -12  15   3       39.05       49.40     10.62 o
 -11  15   3      191.27      199.01     11.33 o
 -10  15   3        5.93       11.14      4.92 o
  -9  15   3      220.37      187.21      9.72 o
  -8  15   3     1019.95      969.37     15.92 o
  -7  15   3      792.98      774.02     13.43 o
  -6  15   3      556.57      480.39      9.76 o
  -5  15   3        3.27        4.98      2.42 o
  -4  15   3      695.34      654.11     13.62 o
  -3  15   3      105.82      105.06      5.70 o
  -2  15   3       29.01       19.13      2.47 o
  -1  15   3       25.91       32.43      3.93 o
   0  15   3      343.56      324.91      8.71 o
   1  15   3       20.79       22.95      3.86 o
   2  15   3      219.12      236.87      6.68 o
   3  15   3     1004.83      964.32     27.77 o
   4  15   3       68.67       67.25      7.99 o
   5  15   3      340.87      337.04     58.94 o
   6  15   3        0.03       -0.14      3.28 o
   7  15   3      116.35      109.67     13.63 o
   8  15   3       27.42       41.23      5.57 o
   9  15   3      107.35      130.79     12.39 o
  10  15   3        0.52        5.30      6.50 o
  11  15   3       23.91       26.54     11.11 o
 -14  16   3       34.47       33.63      7.58 o
 -13  16   3        0.86        2.66      5.26 o
 -12  16   3       31.38       16.36      7.78 o
 -11  16   3        1.96        0.17      9.27 o
 -10  16   3       93.33      107.41     14.84 o
  -9  16   3       10.84        1.62      4.22 o
  -8  16   3      249.35      251.17      7.51 o
  -7  16   3      153.79      162.15      6.07 o
  -6  16   3      100.09       82.94      5.81 o
  -5  16   3      533.35      542.75     11.24 o
  -4  16   3      415.82      433.43      8.55 o
  -3  16   3      424.54      416.05      8.23 o
  -2  16   3      348.91      349.08      7.95 o
  -1  16   3        0.08        0.24      2.49 o
   0  16   3       10.48       12.52      3.10 o
   1  16   3        3.88        2.09      2.73 o
   2  16   3       61.33       62.11      4.05 o
   3  16   3       86.78       81.42      8.95 o
   4  16   3       34.28       22.94      7.10 o
   5  16   3      108.06      102.97      9.64 o
   6  16   3       86.35       98.00      9.78 o
   7  16   3        1.85       -3.52      3.52 o
   8  16   3       36.51       42.10      5.77 o
   9  16   3        2.46        3.83      6.37 o
  10  16   3       13.91       22.48      7.53 o
  11  16   3       13.97        3.75      7.53 o
 -14  17   3        1.99        3.93      6.74 o
 -13  17   3        0.00       -0.78      9.35 o
 -12  17   3        0.06        4.00      6.03 o
 -11  17   3       27.04       23.25      6.15 o
 -10  17   3       16.13       14.61      5.11 o
  -9  17   3        5.46       10.23      7.63 o
  -8  17   3      239.32      237.12      8.33 o
  -7  17   3       80.75       84.72      4.73 o
  -6  17   3      424.53      388.91      9.20 o
  -5  17   3      133.88      132.05      5.63 o
  -4  17   3        1.43       -2.21      2.21 o
  -3  17   3      181.40      179.50      5.41 o
  -2  17   3      384.52      397.59     10.19 o
  -1  17   3        0.02        2.37      2.83 o
   0  17   3      387.45      366.53     10.00 o
   1  17   3       14.72        6.16      3.25 o
   2  17   3      332.96      332.21     14.97 o
   3  17   3      179.93      192.14      9.06 o
   4  17   3      569.38      536.35     20.29 o
   5  17   3      106.89       94.31      9.64 o
   6  17   3      212.63      180.55     16.97 o
   7  17   3       37.30       43.80      8.30 o
   8  17   3        1.85       -2.70      5.59 o
   9  17   3       24.13       27.29      8.16 o
  10  17   3        0.38       -2.35      6.50 o
  11  17   3       21.09       40.16      9.92 o
 -13  18   3       17.48       24.71      7.15 o
 -12  18   3       15.40       17.26      6.15 o
 -11  18   3        4.55       -1.64      4.59 o
 -10  18   3       49.69       53.71      7.25 o
  -9  18   3       72.36       81.66     11.25 o
  -8  18   3       63.53       69.43      5.32 o
  -7  18   3        4.67        0.89      3.04 o
  -6  18   3       10.23        9.69      3.23 o
  -5  18   3        8.52        7.83      3.29 o
  -4  18   3       81.15       75.74      5.70 o
  -3  18   3      401.97      394.38      8.17 o
  -2  18   3       50.23       45.84      5.43 o
  -1  18   3     1183.84     1100.47     20.48 o
   0  18   3      309.93      287.44      9.00 o
   1  18   3       88.72       90.60      6.95 o
   2  18   3       15.31        7.55      4.10 o
   3  18   3       72.01       67.50      6.20 o
   4  18   3      130.83      113.88     11.73 o
   5  18   3      234.16      223.80     13.49 o
   6  18   3       85.14       82.39      9.92 o
   7  18   3      146.35      145.69     12.30 o
   8  18   3       75.88       72.39     21.29 o
   9  18   3        2.49        4.15      6.62 o
  10  18   3        9.13       23.91      8.11 o
  11  18   3        1.22        5.62     19.13 o
 -13  19   3      115.15      147.68     21.93 o
 -12  19   3       11.08       11.85      5.90 o
 -11  19   3       26.62       32.21      6.85 o
 -10  19   3        3.01        0.97      4.65 o
  -9  19   3       79.62       82.31      7.96 o
  -8  19   3      103.85      118.50      7.47 o
  -7  19   3       53.71       38.23      5.06 o
  -6  19   3      143.06      157.54      7.97 o
  -5  19   3        0.38       -0.65      2.82 o
  -4  19   3      828.43      823.90     13.40 o
  -3  19   3        0.08        1.81      2.86 o
  -2  19   3      199.24      192.32      7.40 o
  -1  19   3      105.09      133.12      7.13 o
   0  19   3      826.23      837.15     17.09 o
   1  19   3      694.95      664.52     14.77 o
   2  19   3       77.26       89.39      7.30 o
   3  19   3       39.79       34.53      6.54 o
   4  19   3      139.77      140.66     11.27 o
   5  19   3       16.27       17.70      6.50 o
   6  19   3       24.95       24.13      6.73 o
   7  19   3       27.54       30.05     16.05 o
   8  19   3       56.97       47.45      9.57 o
   9  19   3        9.90       14.03      9.57 o
  10  19   3        3.82       17.15      7.65 o
 -13  20   3        0.14        2.22      6.42 o
 -12  20   3        6.96        5.49      5.57 o
 -11  20   3        5.71        6.49      5.57 o
 -10  20   3       19.14       27.64      6.24 o
  -9  20   3       39.68       43.94      7.83 o
  -8  20   3        0.40        0.00      3.78 o
  -7  20   3       62.74       48.54      4.78 o
  -6  20   3       15.56        9.92      4.54 o
  -5  20   3       60.78       55.44      5.02 o
  -4  20   3       18.65       17.31      5.12 o
  -3  20   3      243.84      241.23      7.46 o
  -2  20   3       66.62       69.52      5.05 o
  -1  20   3       42.17       60.11      5.61 o
   0  20   3       45.30       49.83      5.79 o
   1  20   3        4.11        1.79      4.19 o
   2  20   3       58.42       51.45      6.45 o
   3  20   3      293.34      311.63     11.87 o
   4  20   3        4.17       10.17      5.32 o
   5  20   3       67.22       47.30      8.30 o
   6  20   3       92.83       93.65     10.53 o
   7  20   3       57.39       62.30     10.08 o
   8  20   3       16.66       12.71      6.82 o
   9  20   3        2.84       10.25     10.80 o
  10  20   3        1.75        5.05      7.38 o
 -12  21   3       13.53        4.27      6.85 o
 -11  21   3       15.35       21.19      6.19 o
 -10  21   3       13.10        9.01      5.40 o
  -9  21   3       90.80       96.32      8.61 o
  -8  21   3       32.46       30.33      5.93 o
  -7  21   3        0.65       -0.09      3.79 o
  -6  21   3       85.54       98.55      6.29 o
  -5  21   3       50.18       62.95      5.31 o
  -4  21   3      125.04      133.65      8.31 o
  -3  21   3      326.24      322.96      8.86 o
  -2  21   3       37.05       35.40      5.10 o
  -1  21   3        0.55        0.09      3.24 o
   0  21   3      711.11      679.13     19.06 o
   1  21   3      165.47      130.02     11.14 o
   2  21   3      403.71      394.82     13.09 o
   3  21   3      122.16      116.29      7.87 o
   4  21   3       21.08       22.68      7.10 o
   5  21   3       11.50       10.97      6.62 o
   6  21   3        0.17        4.17     13.58 o
   7  21   3       16.42       21.20      7.55 o
   8  21   3       60.46       90.56     11.40 o
   9  21   3       17.42       30.24     13.58 o
 -12  22   3        7.60       -4.59      5.50 o
 -11  22   3        0.59       -2.08      5.12 o
 -10  22   3       21.45       30.39      7.24 o
  -9  22   3       15.18       16.71      5.81 o
  -8  22   3       48.69       31.12      6.05 o
  -7  22   3        3.62       -4.02      4.02 o
  -6  22   3       26.11       32.73      5.52 o
  -5  22   3      326.99      332.94     12.73 o
  -4  22   3      143.28      123.98      9.33 o
  -3  22   3       35.82       20.81      5.19 o
  -2  22   3        8.36       11.99      6.50 o
  -1  22   3       80.64       81.43      5.66 o
   0  22   3       87.22      107.84      6.31 o
   1  22   3        1.13        3.56      3.16 o
   2  22   3       32.11       26.34      5.20 o
   3  22   3        1.29        4.02      4.41 o
   4  22   3       10.74       11.11      8.95 o
   5  22   3       13.32       14.52     10.18 o
   6  22   3        1.53        2.33      6.79 o
   7  22   3       29.23       22.90      7.99 o
   8  22   3        0.16        6.79      7.19 o
   9  22   3        8.54       15.49      8.11 o
 -11  23   3        0.17       -4.82      4.82 o
 -10  23   3       18.02       22.67      6.48 o
  -9  23   3       11.34        0.26      4.74 o
  -8  23   3        2.30        1.61      6.17 o
  -7  23   3      115.47      132.98      9.42 o
  -6  23   3      113.00      145.17     13.26 o
  -5  23   3        2.48       -1.41      5.72 o
  -4  23   3       25.23       22.71      5.58 o
  -3  23   3       62.14       59.55      6.76 o
  -2  23   3        1.00       -4.28      4.28 o
  -1  23   3      118.64      112.31      9.53 o
   0  23   3      157.08      155.96      7.55 o
   1  23   3      109.61       99.69      7.26 o
   2  23   3      142.98      124.63      8.00 o
   3  23   3       15.78       25.56      5.40 o
   4  23   3       17.92       26.74      7.38 o
   5  23   3        0.35       -5.86      5.86 o
   6  23   3        5.43        1.17      6.50 o
   7  23   3        2.86        1.89      6.73 o
   8  23   3        0.49       -5.88      5.88 o
   9  23   3        0.93        1.23     13.58 o
 -11  24   3        1.16       -4.93      5.23 o
 -10  24   3        3.67        4.66      5.66 o
  -9  24   3       13.11        7.01      6.31 o
  -8  24   3       32.93       37.94      6.66 o
  -7  24   3        5.25       -7.41     11.11 o
  -6  24   3       80.00       80.02     25.00 o
  -5  24   3       10.41       -5.05      8.02 o
  -4  24   3      411.05      381.30     18.73 o
  -3  24   3      307.87      341.07     13.10 o
  -2  24   3      116.94       99.08      7.63 o
  -1  24   3       15.39       17.70      5.18 o
   0  24   3       30.26       25.22      4.56 o
   1  24   3        0.81        1.59      4.59 o
   2  24   3       13.28       13.95      4.60 o
   3  24   3       38.76       30.95      7.65 o
   4  24   3       11.91       10.38      6.82 o
   5  24   3       95.16      110.17     11.85 o
   6  24   3      152.74      155.02     14.50 o
   7  24   3       13.52       15.58     14.81 o
   8  24   3       57.39       74.86     11.85 o
 -10  25   3        1.11        0.51      5.54 o
  -9  25   3        5.17        3.42      5.02 o
  -8  25   3        1.89       -2.20      8.33 o
  -7  25   3        1.23       -6.17     11.73 o
  -6  25   3       61.18       74.84     11.12 o
  -5  25   3       50.18       60.41     12.96 o
  -4  25   3       23.93       10.14      8.26 o
  -3  25   3       37.79       48.49      6.48 o
  -2  25   3       23.22       30.10      5.73 o
  -1  25   3       20.13       21.63      5.69 o
   0  25   3        2.85        7.61      3.78 o
   1  25   3        9.93        6.73      4.44 o
   2  25   3        0.44       -2.88      4.97 o
   3  25   3       89.27       93.11     10.68 o
   4  25   3      141.50      156.38     13.34 o
   5  25   3       26.96       38.76      9.04 o
   6  25   3        0.05        0.73     16.66 o
   7  25   3       27.32       39.63     10.04 o
  -9  26   3       15.70       23.40      9.02 o
  -8  26   3        4.04        4.01      7.53 o
  -7  26   3       27.58       36.66     11.11 o
  -6  26   3        0.52        0.92      7.63 o
  -5  26   3        6.02       13.94     14.20 o
  -4  26   3        4.94        0.65      7.38 o
  -3  26   3      203.72      227.45     16.15 o
  -2  26   3        0.31       -1.54      7.42 o
  -1  26   3      107.93      138.04     12.75 o
   0  26   3        4.70        0.62     11.73 o
   1  26   3       16.44       26.68      7.29 o
   2  26   3        0.17        8.39      6.16 o
   3  26   3       16.79       18.83      9.57 o
   4  26   3       13.75       11.80     14.50 o
   5  26   3       22.76       13.97      7.46 o
   6  26   3       48.78       73.43     11.12 o
   7  26   3        1.39        7.37      7.65 o
  -9  27   3        0.70        3.49     12.65 o
  -8  27   3        2.51       -0.88      6.91 o
  -7  27   3        0.37       -5.95      5.95 o
  -6  27   3        3.07      -11.73     11.73 o
  -5  27   3       94.64       84.76     12.39 o
  -4  27   3       62.61       62.04     12.96 o
  -3  27   3       14.82       11.05     28.39 o
  -2  27   3       10.51       14.93      8.88 o
  -1  27   3        8.09        5.05      7.99 o
   0  27   3       19.58       30.86     14.20 o
   1  27   3       30.99       37.65     15.43 o
   2  27   3       20.33       24.59      7.99 o
   3  27   3        5.74       14.98     16.05 o
   4  27   3       43.83       45.13      9.47 o
   5  27   3       65.77       72.54     11.27 o
   6  27   3        6.53       16.91      8.32 o
  -8  28   3        1.47        4.51      8.44 o
  -7  28   3        9.29        9.13      8.22 o
  -6  28   3        0.10       -6.79     11.73 o
  -5  28   3        6.11       -1.99      9.88 o
  -4  28   3       27.45       33.63      9.81 o
  -3  28   3        1.14        3.28      8.26 o
  -2  28   3        7.15        3.05      7.63 o
  -1  28   3       19.61       11.17      8.94 o
   0  28   3        3.45        0.62     11.73 o
   1  28   3        0.01       10.49     12.96 o
   2  28   3        0.15       -9.88     11.11 o
   3  28   3        0.16        4.32     12.34 o
   4  28   3        0.00       -1.14      6.62 o
   5  28   3        7.42       11.21      7.75 o
  -7  29   3        3.68       -3.48      6.43 o
  -6  29   3        1.66      -12.34     12.34 o
  -5  29   3        5.75        7.53     17.59 o
  -4  29   3       27.21       41.66     10.91 o
  -3  29   3       10.38       16.09      9.57 o
  -2  29   3        0.59        7.22      8.70 o
  -1  29   3        6.38       -3.09     11.73 o
   0  29   3        6.88        7.41     12.96 o
   1  29   3        1.58        3.70     12.96 o
   2  29   3       13.54       19.13     14.20 o
   3  29   3        0.12        1.85     13.58 o
   4  29   3        7.94       -4.94     12.34 o
  -6  30   3        0.22        0.00     13.58 o
  -5  30   3        2.77       11.73     14.20 o
  -4  30   3       36.88       22.37     10.69 o
  -3  30   3        8.38        1.16      9.57 o
  -2  30   3        1.13        0.23     10.80 o
  -1  30   3        2.47       -1.85     11.73 o
   0  30   3        8.75        9.88     14.20 o
   1  30   3       32.67       33.95     14.81 o
   2  30   3        9.67       28.39     15.43 o
   3  30   3       47.17       78.39     19.75 o
  -4  31   3       20.55       20.78     11.12 o
  -3  31   3       10.29       22.04     11.07 o
  -2  31   3       56.55       48.76     16.66 o
  -1  31   3        8.59       19.13     14.81 o
   0  31   3        4.94        0.00     12.96 o
   1  31   3        0.53        3.70     13.58 o
 -16   0   4       99.88      166.65     20.37 o
 -15   0   4        8.13       14.20     10.49 o
 -14   0   4      201.29      229.29     15.05 o
 -13   0   4      188.47      213.47     13.95 o
 -12   0   4       22.21       21.45      4.96 o
 -11   0   4      319.91      334.49     12.94 o
 -10   0   4      138.70      115.04      7.22 o
  -9   0   4     1145.87     1119.72     19.55 o
  -8   0   4       27.73       23.63      4.15 o
  -7   0   4      508.66      507.00     20.58 o
  -6   0   4       10.32       18.91      3.51 o
  -5   0   4        8.91        7.31      2.32 o
  -4   0   4       77.90       68.58      3.34 o
  -3   0   4     1180.27     1202.12     18.83 o
  -2   0   4        2.26        2.45      1.81 o
  -1   0   4        0.18       -1.96      1.96 o
   0   0   4     3521.51     3571.98     57.54 o
   1   0   4      190.15      197.73      4.66 o
   2   0   4     1705.02     1644.15     21.52 o
   3   0   4       19.93       27.32      1.99 o
   4   0   4      259.24      226.12      5.14 o
   5   0   4       52.19       56.75      2.93 o
   6   0   4       93.44       95.00      6.75 o
   7   0   4       36.48       51.15      5.67 o
   8   0   4        0.29        3.09      3.93 o
   9   0   4       22.36       31.00      5.88 o
  10   0   4       56.18       62.34     11.11 o
  11   0   4      232.04      260.46     19.75 o
  12   0   4        2.99       -3.09      6.79 o
 -16   1   4        1.37        8.01      7.63 o
 -15   1   4        4.58        2.78      6.55 o
 -14   1   4       25.82       24.44      7.04 o
 -13   1   4        2.12       -4.08      4.08 o
 -12   1   4       38.62       43.45      4.26 o
 -11   1   4       11.90       12.78      3.23 o
 -10   1   4       74.84       83.32      4.54 o
  -9   1   4       60.41       67.60      3.49 o
  -8   1   4       40.05       52.62      3.01 o
  -7   1   4      711.82      714.46     10.37 o
  -6   1   4     1530.94     1436.20     19.94 o
  -5   1   4      105.85       93.49      3.03 o
  -4   1   4      277.13      294.25      4.52 o
  -3   1   4        3.63        2.66      1.24 o
  -2   1   4      370.35      387.68      5.20 o
  -1   1   4      168.11      174.49      3.25 o
   0   1   4      177.34      189.96      3.80 o
   1   1   4      434.68      463.70      6.72 o
   2   1   4      450.23      477.20      6.42 o
   3   1   4       30.55       20.41      1.72 o
   4   1   4      424.56      424.46      6.09 o
   5   1   4        6.36        3.07      1.22 o
   6   1   4        0.24       -0.68      1.93 o
   7   1   4        5.57        5.37      2.61 o
   8   1   4       15.22       12.34      3.09 o
   9   1   4       36.15       38.69      4.96 o
  10   1   4       58.09       50.75     12.04 o
  11   1   4       17.30       27.29      6.55 o
  12   1   4       13.69       11.82      5.88 o
 -16   2   4       39.30       63.12     10.88 o
 -15   2   4        3.19       -6.79      6.79 o
 -14   2   4       64.33       62.66      6.85 o
 -13   2   4      123.73      117.63     13.45 o
 -12   2   4       50.47       56.71      4.57 o
 -11   2   4      237.65      207.09      6.82 o
 -10   2   4      169.91      170.79      5.40 o
  -9   2   4        1.12        0.85      2.29 o
  -8   2   4      122.71      110.14      4.01 o
  -7   2   4        0.01        2.39      1.88 o
  -6   2   4     3717.21     3669.41     34.71 o
  -5   2   4       53.16       61.97      2.51 o
  -4   2   4     8794.16     8502.79     76.43 o
  -3   2   4      216.77      243.44      4.04 o
  -2   2   4        0.08        0.61      1.08 o
  -1   2   4      378.75      390.42      5.50 o
   0   2   4       41.53       41.77      2.06 o
   1   2   4      371.22      363.75      5.71 o
   2   2   4        0.27        0.33      1.23 o
   3   2   4       38.34       34.34      2.34 o
   4   2   4       27.09       17.61      1.85 o
   5   2   4        7.07        5.21      1.64 o
   6   2   4       76.33       74.02      3.56 o
   7   2   4      317.62      280.41      7.22 o
   8   2   4       40.03       34.01      5.81 o
   9   2   4       70.64       87.70      6.49 o
  10   2   4       83.92       77.05      8.29 o
  11   2   4      204.99      211.61     12.87 o
  12   2   4        2.61        6.79      8.64 o
 -16   3   4        6.74        5.76      8.07 o
 -15   3   4       37.30       43.23      7.60 o
 -14   3   4      125.87      143.21      9.85 o
 -13   3   4      121.50      136.19      7.14 o
 -12   3   4      223.48      230.05      7.44 o
 -11   3   4      166.60      156.82      7.12 o
 -10   3   4       93.71       79.86      4.81 o
  -9   3   4      135.29      147.09      5.41 o
  -8   3   4      135.34      125.05      4.22 o
  -7   3   4      599.83      573.02      9.03 o
  -6   3   4      498.92      519.48     10.24 o
  -5   3   4     2533.57     2417.54     26.73 o
  -4   3   4      588.04      585.73      8.12 o
  -3   3   4     2043.02     1989.67     20.83 o
  -2   3   4     1064.76     1192.07     13.36 o
  -1   3   4        0.13        3.67      0.94 o
   0   3   4      116.35       94.08      2.60 o
   1   3   4      209.26      269.62      6.75 o
   2   3   4      344.89      342.16      6.18 o
   3   3   4      912.34      900.41     12.54 o
   4   3   4      645.27      607.88      9.50 o
   5   3   4      392.65      355.68      9.36 o
   6   3   4       67.34       63.65      3.43 o
   7   3   4       38.40       37.66      3.36 o
   8   3   4       78.29       76.60      5.07 o
   9   3   4       47.59       41.54      5.20 o
  10   3   4      250.28      269.39     10.81 o
  11   3   4       46.39       55.55     11.73 o
  12   3   4       60.88       75.30     13.58 o
 -16   4   4        1.20       -6.50      6.50 o
 -15   4   4       29.60       21.59      6.65 o
 -14   4   4        0.24       -2.56      4.81 o
 -13   4   4       19.65       21.62      4.39 o
 -12   4   4        2.39        8.02      3.32 o
 -11   4   4        6.87        1.97      2.59 o
 -10   4   4       65.52       68.98      5.12 o
  -9   4   4      886.44      891.80     13.10 o
  -8   4   4       14.74       19.43      2.55 o
  -7   4   4      137.94      160.91      4.99 o
  -6   4   4      381.76      367.17      6.50 o
  -5   4   4      570.13      619.54      9.54 o
  -4   4   4      365.92      327.94      5.91 o
  -3   4   4       86.67       79.37      2.66 o
  -2   4   4       47.83       41.04      2.10 o
  -1   4   4     1284.50     1294.10     14.55 o
   0   4   4     1530.93     1701.03     19.22 o
   1   4   4     1659.66     1654.07     18.53 o
   2   4   4     1305.05     1359.78     17.25 o
   3   4   4      217.73      214.39      4.90 o
   4   4   4        5.27        3.62      1.70 o
   5   4   4       39.46       43.57      3.15 o
   6   4   4      240.93      231.27      5.92 o
   7   4   4      158.26      135.31      4.81 o
   8   4   4       89.90       85.73      4.67 o
   9   4   4       10.29       13.99      4.12 o
  10   4   4        0.59       -4.94      4.94 o
  11   4   4       84.97       98.75     14.20 o
  12   4   4        2.10        7.41      8.64 o
 -16   5   4        2.63        7.10      7.86 o
 -15   5   4        6.88        3.85      5.68 o
 -14   5   4       21.08       14.61      5.70 o
 -13   5   4       41.35       46.02      5.08 o
 -12   5   4      133.78      129.92      5.85 o
 -11   5   4      225.56      208.68      7.39 o
 -10   5   4      136.10      146.28      5.16 o
  -9   5   4      363.56      391.14      7.86 o
  -8   5   4      230.43      230.05      5.64 o
  -7   5   4        2.47        1.10      1.80 o
  -6   5   4     2752.96     2659.05     29.70 o
  -5   5   4       66.06       77.38      3.39 o
  -4   5   4     1645.23     1678.42     21.29 o
  -3   5   4     2207.07     2084.40     21.84 o
  -2   5   4        4.85        0.78      1.36 o
  -1   5   4      313.06      363.65     12.65 o
   0   5   4      175.92      186.46      4.42 o
   1   5   4     2598.02     2743.29     35.20 o
   2   5   4        0.09        5.31      1.35 o
   3   5   4     1087.72     1100.60     13.45 o
   4   5   4      109.58       96.83      3.26 o
   5   5   4      756.86      695.17     12.06 o
   6   5   4      235.28      214.07      6.33 o
   7   5   4        9.83        6.99      2.50 o
   8   5   4      208.33      203.94      6.55 o
   9   5   4       42.20       38.54      6.50 o
  10   5   4      126.65      164.80     16.66 o
  11   5   4       18.22        9.26      8.64 o
  12   5   4       42.24       35.80     11.11 o
 -16   6   4        0.77       -6.53      6.75 o
 -15   6   4       32.11       30.67      7.00 o
 -14   6   4        5.89        1.61      5.22 o
 -13   6   4       48.22       53.71      6.32 o
 -12   6   4       28.21       30.20      3.91 o
 -11   6   4      156.29      167.87      5.67 o
 -10   6   4       29.49       41.25      3.38 o
  -9   6   4     1251.69     1319.47     17.51 o
  -8   6   4       74.35       60.19      4.65 o
  -7   6   4        2.19        3.23      1.96 o
  -6   6   4      485.26      514.62      8.06 o
  -5   6   4      292.87      307.49      8.14 o
  -4   6   4      833.74      772.80     11.57 o
  -3   6   4      656.64      623.16      9.68 o
  -2   6   4       91.15       87.45      3.13 o
  -1   6   4     1299.95     1357.56     19.22 o
   0   6   4      147.72      154.02      3.99 o
   1   6   4     3761.69     3658.26     41.58 o
   2   6   4      800.36      770.86      9.73 o
   3   6   4        4.98        7.58      1.67 o
   4   6   4      318.09      265.48      5.71 o
   5   6   4      141.60      146.53      5.01 o
   6   6   4      190.89      183.30      6.11 o
   7   6   4      142.94      126.44      5.24 o
   8   6   4       22.73       17.27      3.60 o
   9   6   4      260.49      282.37     13.26 o
  10   6   4       28.34       20.37      9.26 o
  11   6   4        0.10       -3.09      6.17 o
  12   6   4       14.00        6.79      8.64 o
 -16   7   4        9.05       11.94      7.63 o
 -15   7   4        3.62        2.05      5.68 o
 -14   7   4        1.30       -2.79      6.48 o
 -13   7   4       16.06       13.39      5.22 o
 -12   7   4       26.82       33.12      4.69 o
 -11   7   4      107.17       84.53      4.37 o
 -10   7   4       24.02       31.53      3.28 o
  -9   7   4       51.64       44.89      3.70 o
  -8   7   4       14.84       15.15      2.45 o
  -7   7   4      454.16      469.09     10.44 o
  -6   7   4      535.44      572.67      9.94 o
  -5   7   4      309.91      309.28      6.56 o
  -4   7   4       16.70       21.64      2.56 o
  -3   7   4      157.23      172.74      4.22 o
  -2   7   4      389.94      366.19      6.34 o
  -1   7   4     1491.69     1581.26     21.83 o
   0   7   4       44.16       44.85      2.77 o
   1   7   4       60.44       65.12      3.31 o
   2   7   4        6.80        6.75      1.92 o
   3   7   4     1128.62     1091.75     13.20 o
   4   7   4      104.31       88.43      3.36 o
   5   7   4      435.81      429.66      8.76 o
   6   7   4       60.99       73.54      4.06 o
   7   7   4       46.95       43.93      4.90 o
   8   7   4       45.77       51.23      7.66 o
   9   7   4      138.95      140.36     16.05 o
  10   7   4       10.56       14.81      8.64 o
  11   7   4        0.92       -5.55      6.79 o
  12   7   4        0.02        4.94      8.02 o
 -16   8   4        1.72        3.04      5.93 o
 -15   8   4       18.10       19.98      6.53 o
 -14   8   4        3.53        1.15      5.22 o
 -13   8   4        4.52        5.98      5.79 o
 -12   8   4        0.47       -3.03      3.03 o
 -11   8   4      148.99      177.46      5.79 o
 -10   8   4        3.66        3.21      2.85 o
  -9   8   4      148.64      136.68      5.33 o
  -8   8   4       43.92       52.80      3.19 o
  -7   8   4       43.17       44.24      2.78 o
  -6   8   4      841.40      771.94     11.47 o
  -5   8   4      433.86      476.16      8.07 o
  -4   8   4     1609.17     1610.12     19.15 o
  -3   8   4       32.60       38.53      2.40 o
  -2   8   4     2094.53     1998.70     22.68 o
  -1   8   4     1250.72     1326.12     17.21 o
   0   8   4     3519.69     3730.06     46.92 o
   1   8   4     1514.69     1541.33     19.15 o
   2   8   4     1955.27     2079.44     24.97 o
   3   8   4      867.38      858.04     10.79 o
   4   8   4       29.59       30.44      2.48 o
   5   8   4      155.84      149.92      6.43 o
   6   8   4      131.12      147.98      6.22 o
   7   8   4       98.68       94.65      6.53 o
   8   8   4        0.19       -2.38      3.53 o
   9   8   4      155.19      146.48     10.63 o
  10   8   4       16.62       25.92      9.88 o
  11   8   4       10.22        6.17      7.41 o
  12   8   4       25.95       13.58      9.26 o
 -15   9   4        1.66        2.57      5.68 o
 -14   9   4        2.84        1.52      5.07 o
 -13   9   4        4.34       -4.26      4.26 o
 -12   9   4      174.06      200.62     13.14 o
 -11   9   4      168.28      161.60      7.07 o
 -10   9   4        6.56        6.71      3.13 o
  -9   9   4       42.81       38.39      5.80 o
  -8   9   4      247.41      230.86      6.17 o
  -7   9   4        2.97       10.96      1.89 o
  -6   9   4        3.77        2.63      1.98 o
  -5   9   4      856.00      838.91     11.95 o
  -4   9   4      717.90      737.28      9.94 o
  -3   9   4        4.70        1.39      1.60 o
  -2   9   4        0.42       -2.15      2.62 o
  -1   9   4     2377.82     2257.60     31.86 o
   0   9   4       24.81       27.91      2.42 o
   1   9   4      204.98      176.04     11.31 o
   2   9   4      150.66      144.74      4.33 o
   3   9   4      358.18      335.99      6.14 o
   4   9   4       69.42       69.89      3.62 o
   5   9   4      362.85      366.95      9.11 o
   6   9   4       12.98       10.80      3.22 o
   7   9   4        5.78        5.72      3.90 o
   8   9   4        2.69        3.91      5.02 o
   9   9   4       88.46       95.05     14.20 o
  10   9   4       23.52       50.61     12.34 o
  11   9   4        1.73       -4.94      7.41 o
  12   9   4       29.06        8.02      8.64 o
 -15  10   4       53.88       56.42      8.67 o
 -14  10   4       32.22       29.89      9.08 o
 -13  10   4        3.82        4.53      5.17 o
 -12  10   4        0.25        2.88      3.72 o
 -11  10   4      124.46      114.88      6.18 o
 -10  10   4       23.04       25.47      3.73 o
  -9  10   4      133.88      125.71      5.96 o
  -8  10   4      256.62      302.08      7.72 o
  -7  10   4        1.17       -1.57      2.18 o
  -6  10   4     1772.07     1691.25     24.14 o
  -5  10   4     1581.13     1683.60     20.55 o
  -4  10   4      109.63      119.78      3.82 o
  -3  10   4        0.18        0.44      1.51 o
  -2  10   4      158.50      170.90      3.82 o
  -1  10   4      228.88      244.72      5.38 o
   0  10   4        6.23        6.65      1.83 o
   1  10   4      207.30      178.93      4.81 o
   2  10   4      155.15      140.86      4.30 o
   3  10   4      436.18      480.39     12.65 o
   4  10   4       55.79       65.23      4.10 o
   5  10   4        0.13        4.23      2.67 o
   6  10   4       80.08       77.30      9.42 o
   7  10   4       65.21       67.82      6.06 o
   8  10   4       97.30       76.65     21.60 o
   9  10   4        0.17       -4.32      6.79 o
  10  10   4        0.01        7.41      8.02 o
  11  10   4       28.20       48.76     12.34 o
  12  10   4       11.03       28.39     10.49 o
 -15  11   4        2.05       -1.15      6.67 o
 -14  11   4       70.66       66.26      8.07 o
 -13  11   4       21.37       29.46      6.88 o
 -12  11   4      122.15      115.44      8.77 o
 -11  11   4       34.90       41.21      6.65 o
 -10  11   4       52.55       53.97      4.43 o
  -9  11   4       75.06       60.62      4.49 o
  -8  11   4        3.65        5.02      2.47 o
  -7  11   4        0.19       -0.55      2.04 o
  -6  11   4        0.91       -1.05      1.95 o
  -5  11   4       68.55       66.90      3.33 o
  -4  11   4        3.69        6.41      1.98 o
  -3  11   4      237.76      256.76      4.61 o
  -2  11   4      160.16      154.06      3.65 o
  -1  11   4      571.80      565.28      7.73 o
   0  11   4       53.89       72.93      2.60 o
   1  11   4      328.11      308.83      5.81 o
   2  11   4        2.93        2.53      4.19 o
   3  11   4      891.05      829.21     18.11 o
   4  11   4       43.70       51.81      3.30 o
   5  11   4      500.61      451.59     12.56 o
   6  11   4        8.44       12.33      4.22 o
   7  11   4        4.94        4.55      3.95 o
   8  11   4       18.15       37.82      7.55 o
   9  11   4        4.62       -0.62      6.79 o
  10  11   4       82.96      105.54     15.43 o
  11  11   4        2.21        8.02      8.64 o
 -15  12   4        2.39        7.42      7.72 o
 -14  12   4        0.56       -3.39      6.11 o
 -13  12   4       36.37       35.34      6.61 o
 -12  12   4       22.62       17.76      5.57 o
 -11  12   4      190.30      151.44      7.43 o
 -10  12   4       36.70       37.08      4.17 o
  -9  12   4      151.97      149.63      6.99 o
  -8  12   4       49.55       41.19      3.96 o
  -7  12   4      276.16      286.73      7.68 o
  -6  12   4       14.58        8.38      2.15 o
  -5  12   4      345.11      312.45      5.65 o
  -4  12   4     3637.51     3687.59     35.22 o
  -3  12   4      139.58      130.21      3.93 o
  -2  12   4      210.83      203.40      4.07 o
  -1  12   4       38.50       33.01      2.65 o
   0  12   4      864.45      846.92     10.22 o
   1  12   4      254.01      256.03      5.58 o
   2  12   4      280.61      292.24      6.14 o
   3  12   4      109.66      107.05      9.04 o
   4  12   4      732.24      701.53     29.01 o
   5  12   4      321.43      330.85     10.54 o
   6  12   4       12.55        6.91      4.10 o
   7  12   4      108.57       96.29      7.00 o
   8  12   4      167.88      184.81     14.20 o
   9  12   4       23.27       17.13      7.41 o
  10  12   4        6.91       -3.09      7.41 o
  11  12   4        4.43       11.73      9.26 o
 -15  13   4        3.65       -0.02      6.94 o
 -14  13   4       10.53        7.37      6.82 o
 -13  13   4        2.81        4.56      5.62 o
 -12  13   4       63.96       71.40      6.89 o
 -11  13   4       33.70       33.80      5.02 o
 -10  13   4        7.75        8.06      3.32 o
  -9  13   4        0.13        1.42      2.98 o
  -8  13   4       96.88       97.83      5.18 o
  -7  13   4      200.63      188.34      7.64 o
  -6  13   4        9.42        8.55      2.86 o
  -5  13   4      490.62      454.97      9.28 o
  -4  13   4       83.83      105.94      4.14 o
  -3  13   4      110.47      122.69      4.21 o
  -2  13   4       19.67       16.66      2.94 o
  -1  13   4      155.25      147.07      4.78 o
   0  13   4        9.18       10.81      2.46 o
   1  13   4        1.68        0.32      2.78 o
   2  13   4      153.07      139.99      6.72 o
   3  13   4       26.69       28.94      6.62 o
   4  13   4      233.29      214.90     12.57 o
   5  13   4       54.29       44.52      4.73 o
   6  13   4       36.65       24.16      4.53 o
   7  13   4       29.45       28.05      4.81 o
   8  13   4        8.14       -2.87      5.47 o
   9  13   4        0.00       -8.22     10.49 o
  10  13   4       24.82       27.16     10.49 o
  11  13   4        0.13        8.02      9.26 o
 -15  14   4       22.35       16.66     11.73 o
 -14  14   4        0.14        0.88      6.75 o
 -13  14   4       41.67       47.36     12.04 o
 -12  14   4       19.75       15.11      5.48 o
 -11  14   4       76.64       79.98      6.92 o
 -10  14   4       43.17       48.26      5.57 o
  -9  14   4      528.58      512.76     11.17 o
  -8  14   4      277.43      274.45      7.95 o
  -7  14   4      276.25      271.79      7.65 o
  -6  14   4      356.62      355.60      8.53 o
  -5  14   4       25.01       21.61      4.14 o
  -4  14   4     1420.58     1416.18     18.32 o
  -3  14   4       62.57       69.18      3.50 o
  -2  14   4       24.34       30.60      2.77 o
  -1  14   4       10.13       15.84      4.22 o
   0  14   4      209.93      213.25      6.53 o
   1  14   4      470.31      477.67      9.84 o
   2  14   4      142.58      128.49      6.72 o
   3  14   4      464.77      461.88     18.36 o
   4  14   4      185.01      196.00     12.13 o
   5  14   4       19.35       20.45      6.62 o
   6  14   4       14.26       19.82      4.15 o
   7  14   4       17.78       35.27      5.14 o
   8  14   4       15.62       18.09      6.62 o
   9  14   4       33.81       36.70     12.96 o
  10  14   4        5.89       14.20      9.88 o
  11  14   4       11.94       25.92     11.11 o
 -14  15   4        1.13       -3.62      6.50 o
 -13  15   4        0.62       -0.42      5.35 o
 -12  15   4        3.58        1.84      5.82 o
 -11  15   4       18.00       17.53      4.89 o
 -10  15   4       71.23       57.82      6.71 o
  -9  15   4       37.53       38.06      4.60 o
  -8  15   4      103.79      115.30      5.66 o
  -7  15   4      597.36      558.92     11.34 o
  -6  15   4        5.32        3.32      2.85 o
  -5  15   4      381.65      370.76      8.60 o
  -4  15   4       69.82       65.94      3.68 o
  -3  15   4      377.58      348.69      7.16 o
  -2  15   4      379.55      364.51      7.70 o
  -1  15   4      280.05      268.78      7.57 o
   0  15   4      136.94      130.66      5.43 o
   1  15   4       92.06       84.41      4.64 o
   2  15   4       12.06       11.61      4.91 o
   3  15   4      411.02      418.97     17.31 o
   4  15   4       49.13       36.46      7.08 o
   5  15   4       66.86       66.46     12.34 o
   6  15   4        1.56       -3.24      5.02 o
   7  15   4       15.38       17.66      4.58 o
   8  15   4       14.65       10.51      6.37 o
   9  15   4        0.32       -3.84      6.48 o
  10  15   4        3.65       14.81      9.26 o
  11  15   4        0.54       -1.85      8.64 o
 -14  16   4       11.94       -6.32      6.32 o
 -13  16   4        9.41       13.50      6.44 o
 -12  16   4        4.09       12.50      5.81 o
 -11  16   4      124.64      124.62      9.57 o
 -10  16   4       77.08       83.02      6.02 o
  -9  16   4      137.93      131.90      6.91 o
  -8  16   4      313.30      317.66      9.84 o
  -7  16   4      220.07      222.56      7.22 o
  -6  16   4      140.61      147.40      5.78 o
  -5  16   4       49.00       49.58      3.88 o
  -4  16   4      333.60      312.92      7.15 o
  -3  16   4      876.74      859.70     12.74 o
  -2  16   4     1818.92     1864.68     27.64 o
  -1  16   4      190.63      190.82      6.63 o
   0  16   4      274.19      277.36      7.81 o
   1  16   4      126.84      128.40      5.31 o
   2  16   4      115.07      143.79     10.53 o
   3  16   4      110.14      107.59     11.73 o
   4  16   4      339.99      361.07     17.04 o
   5  16   4        6.48       13.64      6.37 o
   6  16   4       70.10       51.47      8.60 o
   7  16   4       77.65       95.26     13.89 o
   8  16   4        7.62       11.36      6.62 o
   9  16   4        0.95        0.76      6.37 o
  10  16   4        0.36       -3.09      7.41 o
 -14  17   4        3.13       -3.35      8.21 o
 -13  17   4       28.78       35.20      8.14 o
 -12  17   4        3.12        3.87      5.41 o
 -11  17   4        0.01       -1.23      6.69 o
 -10  17   4       88.35       74.44      7.86 o
  -9  17   4       11.54        9.57      4.35 o
  -8  17   4        1.40        1.29      3.05 o
  -7  17   4      540.26      526.17     10.99 o
  -6  17   4       49.93       51.06      4.30 o
  -5  17   4        2.84        0.61      2.94 o
  -4  17   4      187.12      172.20      5.44 o
  -3  17   4        0.06       -0.90      2.68 o
  -2  17   4      936.37      892.48     16.21 o
  -1  17   4      731.52      709.10     13.69 o
   0  17   4        0.97        0.24      3.74 o
   1  17   4      340.36      345.60      9.39 o
   2  17   4      177.36      168.53     29.01 o
   3  17   4       54.83       54.55      8.30 o
   4  17   4      116.97      113.51     16.36 o
   5  17   4       40.70       55.36     15.43 o
   6  17   4       11.09       11.42      6.37 o
   7  17   4       91.74       65.74     11.73 o
   8  17   4       73.89       74.15     10.63 o
   9  17   4        0.09        6.54      6.82 o
  10  17   4       25.26       51.03     10.19 o
 -13  18   4       22.53       22.72      6.95 o
 -12  18   4       14.75       12.69      5.95 o
 -11  18   4        2.28        6.72      5.25 o
 -10  18   4        3.50        4.51      5.02 o
  -9  18   4       54.81       53.63      6.10 o
  -8  18   4       93.97       97.85      6.18 o
  -7  18   4        1.99        1.72      3.00 o
  -6  18   4        0.95        0.26      2.88 o
  -5  18   4      161.59      153.77      5.91 o
  -4  18   4      208.92      191.39      5.75 o
  -3  18   4      117.26      112.26      5.15 o
  -2  18   4      205.34      215.66      7.30 o
  -1  18   4       37.36       47.42      4.21 o
   0  18   4       15.82        9.23      3.95 o
   1  18   4        0.63        1.60      2.62 o
   2  18   4       78.72       74.01      8.89 o
   3  18   4      330.71      313.72     16.02 o
   4  18   4       23.53       23.80      7.11 o
   5  18   4       45.62       55.70      8.88 o
   6  18   4       85.32       87.69     10.37 o
   7  18   4       27.13       33.08     11.11 o
   8  18   4       25.87       29.11      7.86 o
   9  18   4       22.79       31.37      8.68 o
  10  18   4        0.47       -6.35      6.35 o
 -13  19   4       35.60       34.39      8.01 o
 -12  19   4        0.57       -0.84      5.40 o
 -11  19   4        0.58        5.80      5.31 o
 -10  19   4        8.06       16.49      5.49 o
  -9  19   4       10.20       11.76      5.79 o
  -8  19   4        7.64        7.79      4.03 o
  -7  19   4       56.26       55.73      5.28 o
  -6  19   4       79.93       71.40      4.69 o
  -5  19   4      145.48      161.05      6.14 o
  -4  19   4      166.38      167.48      6.26 o
  -3  19   4       43.36       40.14      3.72 o
  -2  19   4        3.77       -0.40      2.77 o
  -1  19   4        1.63        0.35      2.81 o
   0  19   4       70.25       66.56      5.06 o
   1  19   4      137.61      151.43      9.12 o
   2  19   4      415.81      409.21     13.94 o
   3  19   4       15.75        5.11      5.40 o
   4  19   4       64.74       52.13     19.13 o
   5  19   4        0.03        2.92      9.88 o
   6  19   4        5.43       -0.18      5.93 o
   7  19   4       22.20       23.04      7.71 o
   8  19   4       80.04       88.37     12.65 o
   9  19   4        6.33        8.59      7.53 o
 -13  20   4       52.98       59.05      9.33 o
 -12  20   4        3.78       -1.33      5.75 o
 -11  20   4        8.20        5.39      5.31 o
 -10  20   4        2.54        0.07      6.09 o
  -9  20   4        2.19        0.33      4.02 o
  -8  20   4        0.03        0.28      4.02 o
  -7  20   4       40.32       45.83      9.49 o
  -6  20   4       60.74       68.67      4.68 o
  -5  20   4      448.90      467.56     11.66 o
  -4  20   4      565.19      529.90     11.12 o
  -3  20   4      203.99      205.34      7.54 o
  -2  20   4       31.30       27.62      3.94 o
  -1  20   4       88.73       82.20      5.94 o
   0  20   4       22.07       12.42      4.93 o
   1  20   4        8.19       13.60      4.95 o
   2  20   4        0.35       -0.54      3.87 o
   3  20   4       87.70       99.27     10.23 o
   4  20   4      112.50      111.17     24.38 o
   5  20   4      145.19      128.75     12.01 o
   6  20   4        7.08        1.39      6.26 o
   7  20   4        3.47       -0.18      6.50 o
   8  20   4        0.20       21.22      7.85 o
   9  20   4       18.71       15.43      7.85 o
 -12  21   4       23.39       21.23     10.39 o
 -11  21   4        5.62       -3.76      6.41 o
 -10  21   4       51.13       61.31      8.63 o
  -9  21   4        1.24       -0.11      5.21 o
  -8  21   4        9.57        9.66      4.59 o
  -7  21   4        0.00       -1.27      3.67 o
  -6  21   4        3.31       -0.30      4.71 o
  -5  21   4        8.72        3.04      3.66 o
  -4  21   4       30.28       34.02      3.97 o
  -3  21   4       56.72       57.89      4.46 o
  -2  21   4      271.75      264.54      8.49 o
  -1  21   4      105.84      112.89      5.81 o
   0  21   4        5.85        9.26      2.87 o
   1  21   4      176.64      168.43      9.17 o
   2  21   4      132.75      130.57     13.89 o
   3  21   4        9.05        5.75      6.48 o
   4  21   4        6.77        5.66      6.23 o
   5  21   4       27.27       27.84     12.65 o
   6  21   4        1.51        3.01      6.48 o
   7  21   4        4.26        7.95      7.41 o
   8  21   4        1.71        2.03      6.82 o
   9  21   4       10.11       11.73     14.20 o
 -12  22   4        1.28        5.55      6.21 o
 -11  22   4       24.61       17.98      6.32 o
 -10  22   4        0.66        5.03      6.28 o
  -9  22   4        5.50        2.05      5.05 o
  -8  22   4       79.01       92.49      9.18 o
  -7  22   4        2.91        4.36      5.66 o
  -6  22   4      107.01      127.34      9.98 o
  -5  22   4      151.56      144.70     10.19 o
  -4  22   4      480.12      452.61     10.49 o
  -3  22   4      120.68      122.79      5.86 o
  -2  22   4      680.63      708.45     18.01 o
  -1  22   4        9.26        3.58      3.84 o
   0  22   4       31.08       31.64      4.40 o
   1  22   4        0.33        0.83      3.98 o
   2  22   4        9.81       10.05      8.95 o
   3  22   4        0.17        5.77      5.79 o
   4  22   4       57.03       42.75     16.97 o
   5  22   4      110.39      106.26     11.69 o
   6  22   4        9.31       15.52      7.55 o
   7  22   4       30.02       33.50     13.58 o
   8  22   4       37.83       34.66      9.64 o
 -11  23   4       14.83       10.79     10.54 o
 -10  23   4        0.79        9.38      5.87 o
  -9  23   4       21.81       22.42      6.24 o
  -8  23   4       28.51       21.20      6.89 o
  -7  23   4       13.45       20.53      6.24 o
  -6  23   4        5.33       10.22      5.53 o
  -5  23   4        0.04        7.22      6.15 o
  -4  23   4        1.35        2.79      5.38 o
  -3  23   4        6.88       10.82      3.97 o
  -2  23   4       12.11       11.70      3.63 o
  -1  23   4       14.76       16.81      3.83 o
   0  23   4       17.92       19.25      6.73 o
   1  23   4       42.21       35.22      7.99 o
   2  23   4       13.56        8.26      6.35 o
   3  23   4      111.73      114.23     17.28 o
   4  23   4        0.73       -5.53     15.12 o
   5  23   4       47.52       43.36      9.32 o
   6  23   4        7.90       11.38      7.41 o
   7  23   4       18.91       19.94      8.60 o
   8  23   4        2.44       -1.23     12.34 o
 -11  24   4        0.49       -0.40      7.08 o
 -10  24   4        0.71       -0.95      5.19 o
  -9  24   4        3.12       -0.88      6.73 o
  -8  24   4        6.91       12.63      7.27 o
  -7  24   4       48.45       43.88      7.69 o
  -6  24   4       73.54       82.48      9.07 o
  -5  24   4        0.24       -4.25      5.07 o
  -4  24   4       19.72       25.76      6.59 o
  -3  24   4        9.17       12.26      5.80 o
  -2  24   4       71.98       52.32      5.42 o
  -1  24   4        1.33        1.49      3.96 o
   0  24   4       15.29        7.90      6.16 o
   1  24   4        9.86       10.53     10.49 o
   2  24   4       29.04       33.33      8.11 o
   3  24   4       71.05       65.30     10.16 o
   4  24   4        1.81       -0.95      6.73 o
   5  24   4        6.57       -1.51      8.33 o
   6  24   4        2.03       12.76      7.53 o
   7  24   4       25.08       24.76     12.34 o
 -10  25   4        3.16       -1.77      8.02 o
  -9  25   4        8.47       21.93     13.27 o
  -8  25   4       98.63      107.05     13.01 o
  -7  25   4        9.22       11.09      6.26 o
  -6  25   4      108.15      122.04     10.50 o
  -5  25   4       49.37       65.04      8.58 o
  -4  25   4       34.85       33.66      7.49 o
  -3  25   4        2.70       -0.11      5.29 o
  -2  25   4       43.62       35.80      7.86 o
  -1  25   4        3.85        7.24      4.56 o
   0  25   4       40.97       44.46      8.56 o
   1  25   4       66.44       66.57     18.52 o
   2  25   4       34.18       43.02     15.74 o
   3  25   4       32.17       31.84      8.75 o
   4  25   4       19.12       34.55      9.57 o
   5  25   4        6.07       -0.58      6.50 o
   6  25   4        1.40       -3.70      8.64 o
  -9  26   4       34.27       16.66      9.64 o
  -8  26   4        3.74       -4.21      6.96 o
  -7  26   4        0.01        6.45      6.26 o
  -6  26   4       32.12       27.27      7.44 o
  -5  26   4       61.44       64.78      8.86 o
  -4  26   4        2.35       -4.79      8.62 o
  -3  26   4       11.70       -1.39      6.66 o
  -2  26   4       45.37       52.72      7.80 o
  -1  26   4        6.80       24.07     13.58 o
   0  26   4       41.75       55.62      9.13 o
   1  26   4        1.50        1.33      7.10 o
   2  26   4        0.07       -6.35      6.35 o
   3  26   4        8.88       17.18      7.53 o
   4  26   4       35.93       45.04      9.92 o
   5  26   4       45.99       50.69     10.16 o
   6  26   4        0.22        9.01      7.75 o
  -8  27   4        0.11       -5.24      6.73 o
  -7  27   4       16.00       15.40      7.75 o
  -6  27   4       20.36       20.17     10.14 o
  -5  27   4       20.56       17.79      6.73 o
  -4  27   4        1.39        7.08      6.28 o
  -3  27   4        0.76       -5.45      5.45 o
  -2  27   4        0.01       -1.88      5.46 o
  -1  27   4        1.07       -0.62     11.73 o
   0  27   4       31.65       43.82     15.43 o
   1  27   4        0.08       -1.25      6.62 o
   2  27   4       25.24       21.13      7.85 o
   3  27   4        3.39        6.17      7.19 o
   4  27   4        0.45       -4.81      7.19 o
   5  27   4        2.85        7.96      8.30 o
  -7  28   4        6.96       -0.02      7.99 o
  -6  28   4        4.06        3.66      6.88 o
  -5  28   4        0.34       -1.46      5.64 o
  -4  28   4       37.04       35.94      7.88 o
  -3  28   4       55.83       57.93     12.34 o
  -2  28   4       10.54       29.02      8.68 o
  -1  28   4       13.62        9.26     13.58 o
   0  28   4       46.83       71.60     18.52 o
   1  28   4        1.68       19.13     15.43 o
   2  28   4        2.47        3.50      9.88 o
   3  28   4        0.92       -3.32     12.96 o
   4  28   4       35.01       46.07     10.37 o
  -6  29   4        3.95       -0.32      6.17 o
  -5  29   4        0.02        1.83      6.87 o
  -4  29   4        3.85        0.05     10.75 o
  -3  29   4        0.09        1.57      6.59 o
  -2  29   4        4.20        3.09     13.58 o
  -1  29   4        0.49        1.23     12.34 o
   0  29   4       10.47        1.23     12.96 o
   1  29   4        8.14        4.94     12.96 o
   2  29   4       11.11       -6.17     13.58 o
   3  29   4        4.84       43.20     16.66 o
  -5  30   4       11.19        1.94      9.13 o
  -4  30   4       30.88       35.61      8.52 o
  -3  30   4       20.08       20.23      7.69 o
  -2  30   4       16.83       14.20     14.81 o
  -1  30   4       60.99       38.27     16.66 o
   0  30   4        0.78        4.32     13.58 o
   1  30   4        6.65       28.39     16.05 o
 -16   1   5       48.55       78.25     18.82 o
 -15   1   5       14.82        5.98      5.43 o
 -14   1   5       20.53       34.66      6.25 o
 -13   1   5      125.17      148.13      8.70 o
 -12   1   5       15.78        6.34      3.95 o
 -11   1   5       16.79       12.91      3.99 o
 -10   1   5       56.83       53.01      4.22 o
  -9   1   5      165.36      177.91      6.42 o
  -8   1   5       99.61      115.51      5.80 o
  -7   1   5        2.91        3.36      2.46 o
  -6   1   5      843.45      818.47     12.79 o
  -5   1   5     1168.39     1212.86     15.36 o
  -4   1   5      116.55      101.06      3.46 o
  -3   1   5       72.71       66.86      2.59 o
  -2   1   5      502.57      472.39      7.96 o
  -1   1   5        9.48        4.16      1.55 o
   0   1   5     1037.92      962.40     12.48 o
   1   1   5      374.27      365.77      5.44 o
   2   1   5      403.77      359.84      5.95 o
   3   1   5        2.11        5.23      1.58 o
   4   1   5       12.62        9.80      1.73 o
   5   1   5      328.42      316.48      7.61 o
   6   1   5      107.71      120.89      5.70 o
   7   1   5       56.29       59.03      9.44 o
   8   1   5      225.59      227.55     12.20 o
   9   1   5      136.42      162.41     22.53 o
  10   1   5       10.26        6.79      5.24 o
  11   1   5       15.67       19.13      8.64 o
  12   1   5        0.65       20.37     10.49 o
 -16   2   5       40.89       55.66     10.88 o
 -15   2   5       14.39        4.97      6.29 o
 -14   2   5       69.89       64.30      8.85 o
 -13   2   5       10.67        6.61      4.85 o
 -12   2   5      361.90      336.60     10.35 o
 -11   2   5       46.46       50.18      4.31 o
 -10   2   5       14.45       19.18      3.47 o
  -9   2   5     1494.72     1435.41     20.77 o
  -8   2   5      169.88      146.01      8.33 o
  -7   2   5      246.42      238.74      6.54 o
  -6   2   5      179.29      200.11      5.19 o
  -5   2   5      183.06      192.19      6.03 o
  -4   2   5      235.04      213.54      6.07 o
  -3   2   5        0.33       -0.39      1.75 o
  -2   2   5      504.44      472.39      6.35 o
  -1   2   5      608.33      661.14      8.10 o
   0   2   5      784.43      838.82     11.20 o
   1   2   5      341.26      348.55      7.96 o
   2   2   5      888.91      871.45     11.50 o
   3   2   5       22.45       22.92      2.07 o
   4   2   5       76.40       71.43      3.10 o
   5   2   5        1.26       -1.03      2.20 o
   6   2   5        1.33       -2.31      2.54 o
   7   2   5       45.94       47.45      4.32 o
   8   2   5       12.74       16.56      8.95 o
   9   2   5       31.90       23.06      5.88 o
  10   2   5        5.89        8.31      7.72 o
  11   2   5        1.53        3.70      8.02 o
 -16   3   5        1.35       -1.90      6.05 o
 -15   3   5        1.56       -5.43      5.43 o
 -14   3   5       29.13       32.12      8.47 o
 -13   3   5        2.75        4.41      4.63 o
 -12   3   5        0.90        6.58      3.83 o
 -11   3   5        9.61        9.35      3.15 o
 -10   3   5        7.65       10.28      3.13 o
  -9   3   5      285.36      280.35      6.63 o
  -8   3   5       10.96       12.56      2.47 o
  -7   3   5     2607.19     2592.14     29.61 o
  -6   3   5     1362.09     1247.67     15.89 o
  -5   3   5     2636.56     2565.47     26.74 o
  -4   3   5       70.45       69.47      3.48 o
  -3   3   5      127.64      116.49      3.22 o
  -2   3   5      492.09      552.11      7.58 o
  -1   3   5       36.53       38.95      2.07 o
   0   3   5       16.94       17.45      1.69 o
   1   3   5       23.14       16.07      2.07 o
   2   3   5       91.75      102.21      4.41 o
   3   3   5       46.90       39.65      2.80 o
   4   3   5        0.05       -0.64      1.85 o
   5   3   5      109.76      108.72      4.21 o
   6   3   5       37.28       34.62      3.92 o
   7   3   5        7.24        4.92      3.00 o
   8   3   5        2.74       -0.83      3.31 o
   9   3   5       37.31       37.98      6.75 o
  10   3   5       19.74       13.58      8.02 o
  11   3   5        0.03       -7.41      7.41 o
 -16   4   5       15.95        9.89     10.62 o
 -15   4   5       42.46       15.60      6.63 o
 -14   4   5      120.84      110.05      8.32 o
 -13   4   5        0.62       -4.27      4.27 o
 -12   4   5      290.93      295.57      9.78 o
 -11   4   5      233.16      235.29      7.53 o
 -10   4   5       25.45       20.72      2.97 o
  -9   4   5      366.47      394.89      8.07 o
  -8   4   5      302.74      317.74      6.84 o
  -7   4   5      636.91      596.49     10.24 o
  -6   4   5      632.29      605.67      9.32 o
  -5   4   5      772.36      759.77     15.18 o
  -4   4   5      147.59      145.32      6.62 o
  -3   4   5      463.11      398.82      6.61 o
  -2   4   5      464.25      466.48      8.12 o
  -1   4   5       31.45       40.37      2.18 o
   0   4   5        2.84       -0.60      1.46 o
   1   4   5      256.32      236.47      5.33 o
   2   4   5      212.10      201.98      4.98 o
   3   4   5      282.95      281.02      6.17 o
   4   4   5      276.84      243.90      9.39 o
   5   4   5       21.95       25.68      3.21 o
   6   4   5      456.67      439.64      9.11 o
   7   4   5      156.52      146.70      6.45 o
   8   4   5       64.96       67.46      6.00 o
   9   4   5        4.66        9.88      6.79 o
  10   4   5        6.00        2.47      7.41 o
  11   4   5        0.55       -3.09      7.41 o
 -16   5   5        1.81       -5.77      5.77 o
 -15   5   5       12.49        5.94      6.17 o
 -14   5   5        8.88        5.51      5.07 o
 -13   5   5        2.07        5.56      3.95 o
 -12   5   5       78.87       78.72      5.83 o
 -11   5   5       14.58        9.61      3.35 o
 -10   5   5       59.29       49.45      4.04 o
  -9   5   5      322.41      321.34      7.27 o
  -8   5   5       15.35       14.30      2.52 o
  -7   5   5      132.63      126.31      4.21 o
  -6   5   5      101.35      110.46      3.84 o
  -5   5   5      144.63      155.42      4.93 o
  -4   5   5     1973.42     1970.95     25.02 o
  -3   5   5        9.11       23.33      2.58 o
  -2   5   5       19.57       31.22      2.68 o
  -1   5   5      312.00      310.25      7.20 o
   0   5   5      836.19      751.94      9.17 o
   1   5   5      120.64      118.66      3.57 o
   2   5   5      202.44      199.00      7.18 o
   3   5   5       83.19       65.34      3.17 o
   4   5   5      242.50      238.57      6.53 o
   5   5   5      431.80      400.39      8.92 o
   6   5   5       76.32       79.61      5.15 o
   7   5   5      157.73      167.49      6.85 o
   8   5   5        6.28        1.12      4.57 o
   9   5   5        5.59        3.39      4.80 o
  10   5   5       10.27       12.96      8.64 o
  11   5   5       39.10       47.53     12.34 o
 -16   6   5        5.46       -6.04      6.04 o
 -15   6   5        2.27       -6.08      7.00 o
 -14   6   5        4.37        9.86      5.79 o
 -13   6   5       42.84       30.96      5.12 o
 -12   6   5       37.16       39.01      4.98 o
 -11   6   5        8.56        9.35      2.87 o
 -10   6   5       39.80       33.86      3.38 o
  -9   6   5      197.89      198.21      5.81 o
  -8   6   5       67.05       72.94      3.86 o
  -7   6   5      208.13      216.53      5.56 o
  -6   6   5        0.51        0.29      3.22 o
  -5   6   5      183.33      218.81      5.91 o
  -4   6   5       19.02       21.58      2.63 o
  -3   6   5      232.10      230.70      5.86 o
  -2   6   5      758.95      787.23     12.12 o
  -1   6   5       12.00        9.32      2.24 o
   0   6   5      665.82      683.03     14.00 o
   1   6   5      725.61      746.95      9.29 o
   2   6   5      109.83      113.91      3.83 o
   3   6   5       13.55       12.92      2.43 o
   4   6   5      352.48      321.93      7.58 o
   5   6   5       68.72       69.90      5.23 o
   6   6   5      355.71      353.83      8.62 o
   7   6   5      149.22      118.00      5.88 o
   8   6   5        1.34        4.32      4.80 o
   9   6   5       20.82       11.11      7.41 o
  10   6   5        4.96       -3.09      7.41 o
  11   6   5        1.97        9.88      9.26 o
 -16   7   5       12.68        5.62      6.85 o
 -15   7   5       48.98       52.86      8.54 o
 -14   7   5       38.92       40.84      7.08 o
 -13   7   5        5.11        4.31      4.80 o
 -12   7   5       66.39       56.34      5.88 o
 -11   7   5       19.92       27.79      3.34 o
 -10   7   5       45.98       55.34      3.82 o
  -9   7   5        2.20        4.15      2.55 o
  -8   7   5       48.78       58.94      4.00 o
  -7   7   5       94.62      111.80      4.10 o
  -6   7   5      230.81      211.55      5.93 o
  -5   7   5      738.23      718.94     11.75 o
  -4   7   5     1011.59      989.12     13.36 o
  -3   7   5       78.51       71.48      4.21 o
  -2   7   5       48.32       37.80      2.90 o
  -1   7   5      343.70      313.27      7.35 o
   0   7   5     2763.97     2553.64     33.91 o
   1   7   5        5.42        3.00      2.23 o
   2   7   5      587.63      629.37      8.31 o
   3   7   5        0.02       -1.92      1.92 o
   4   7   5      439.35      418.76     11.76 o
   5   7   5      191.53      207.12      6.37 o
   6   7   5        5.77        9.14      3.29 o
   7   7   5       92.76      112.05      6.80 o
   8   7   5       38.82       45.06     10.49 o
   9   7   5       69.49       82.09     13.58 o
  10   7   5        2.78        9.26      8.64 o
  11   7   5       69.70       77.15     14.81 o
 -16   8   5        1.12       -2.27      6.29 o
 -15   8   5        0.59       -5.36      5.36 o
 -14   8   5        6.40        6.16      5.55 o
 -13   8   5        0.25       -3.64      4.39 o
 -12   8   5       14.99       24.17      4.33 o
 -11   8   5        0.00       -2.62      2.62 o
 -10   8   5       70.05       86.82      5.11 o
  -9   8   5      164.19      170.45      6.32 o
  -8   8   5        7.37       11.52      2.96 o
  -7   8   5       23.15       15.24      2.96 o
  -6   8   5      211.83      189.13      5.71 o
  -5   8   5        2.25        5.72      2.28 o
  -4   8   5       65.05       70.05      3.33 o
  -3   8   5        0.55       -1.72      1.72 o
  -2   8   5      441.41      458.03      8.54 o
  -1   8   5      208.34      235.96     11.31 o
   0   8   5     1492.67     1538.46     22.11 o
   1   8   5      268.24      289.45      6.25 o
   2   8   5        7.67       10.65      1.83 o
   3   8   5       13.62        5.58      2.28 o
   4   8   5       39.69       39.82      3.26 o
   5   8   5        5.24        7.22      3.16 o
   6   8   5       53.28       43.28      4.43 o
   7   8   5        7.76        5.07      3.90 o
   8   8   5      157.47      138.26     16.05 o
   9   8   5       27.96       25.92      9.88 o
  10   8   5       41.59       32.71     10.49 o
  11   8   5        3.11        5.55      8.64 o
 -15   9   5       91.38       90.41      9.62 o
 -14   9   5        4.03       -1.95      8.75 o
 -13   9   5       21.06       19.13      5.38 o
 -12   9   5       29.54       31.48      5.43 o
 -11   9   5        9.20       14.81      3.03 o
 -10   9   5       47.34       52.11      4.32 o
  -9   9   5       57.18       63.57      4.88 o
  -8   9   5       17.74       28.29      3.48 o
  -7   9   5      822.30      806.79     13.47 o
  -6   9   5      363.55      375.12      8.19 o
  -5   9   5        3.41       -1.39      2.23 o
  -4   9   5      207.91      220.37      5.45 o
  -3   9   5       88.27       92.93      3.67 o
  -2   9   5       11.46       11.66      2.42 o
  -1   9   5      468.75      434.62      9.15 o
   0   9   5     1218.15     1141.24     17.41 o
   1   9   5        1.47        8.65      2.40 o
   2   9   5     1166.53     1172.06     15.91 o
   3   9   5      184.44      193.53      7.57 o
   4   9   5      176.09      156.53      6.33 o
   5   9   5        4.35        1.38      4.63 o
   6   9   5       64.02       57.92      6.41 o
   7   9   5       27.22       22.49      4.81 o
   8   9   5       40.07       32.71      9.88 o
   9   9   5       61.90       56.17     12.34 o
  10   9   5        0.43        4.94      8.02 o
  11   9   5       26.64       21.60      9.88 o
 -15  10   5        1.55        7.75      6.29 o
 -14  10   5       22.17       24.99      6.53 o
 -13  10   5        5.64       -0.29      5.31 o
 -12  10   5       62.85       69.57      6.49 o
 -11  10   5        8.03        7.06      3.87 o
 -10  10   5        0.17        0.10      2.60 o
  -9  10   5      196.02      220.47      8.28 o
  -8  10   5      200.14      176.88      6.06 o
  -7  10   5      797.53      811.15     13.52 o
  -6  10   5      124.13      119.64      5.32 o
  -5  10   5      291.65      262.27      6.60 o
  -4  10   5       60.11       65.96      3.38 o
  -3  10   5      640.30      620.07      9.73 o
  -2  10   5       41.72       39.89      2.87 o
  -1  10   5      590.23      573.46     10.67 o
   0  10   5      256.10      302.75      7.26 o
   1  10   5        0.12        1.89      2.22 o
   2  10   5       15.93       11.83      3.59 o
   3  10   5       12.44       10.33      2.89 o
   4  10   5       53.71       48.06      6.53 o
   5  10   5        2.68        4.39      2.92 o
   6  10   5      102.40      119.25      7.47 o
   7  10   5        2.51        1.19      5.62 o
   8  10   5      209.36      193.19     18.52 o
   9  10   5        4.12       -2.47      8.02 o
  10  10   5       45.02       70.36     13.58 o
  11  10   5        0.40       -7.41      7.41 o
 -15  11   5       12.64       14.13      6.71 o
 -14  11   5        7.24        6.09      7.29 o
 -13  11   5        1.66        2.13      4.99 o
 -12  11   5        0.78       -1.39      4.17 o
 -11  11   5       30.86       19.55      4.40 o
 -10  11   5        3.55        5.26      3.56 o
  -9  11   5      708.39      697.01     14.65 o
  -8  11   5       80.29       85.14      4.59 o
  -7  11   5      852.19      834.13     13.76 o
  -6  11   5       34.38       49.38      3.55 o
  -5  11   5      270.82      278.70      7.81 o
  -4  11   5      151.18      139.06      6.02 o
  -3  11   5      327.04      348.08      6.87 o
  -2  11   5        4.33        8.56      2.39 o
  -1  11   5        1.40        1.77      2.12 o
   0  11   5      302.74      314.24      7.30 o
   1  11   5      816.57      811.28     18.35 o
   2  11   5      108.62      101.67      9.93 o
   3  11   5       74.47       70.11      5.48 o
   4  11   5      810.69      743.50     17.56 o
   5  11   5      264.76      253.31      9.55 o
   6  11   5       49.22       48.71      7.12 o
   7  11   5       39.95       32.43      7.82 o
   8  11   5        0.20        3.70      7.41 o
   9  11   5        0.12        1.85      7.41 o
  10  11   5        9.82        1.23      8.64 o
  11  11   5        0.24       -6.79      8.02 o
 -15  12   5        9.02        9.68      8.07 o
 -14  12   5        6.95       14.37      8.83 o
 -13  12   5        3.47        5.45      5.25 o
 -12  12   5       66.31       47.02      6.22 o
 -11  12   5        2.19        4.63      4.43 o
 -10  12   5      140.66      150.22      6.98 o
  -9  12   5      600.89      576.02     13.14 o
  -8  12   5       58.05       59.08      5.88 o
  -7  12   5     1082.01     1118.67     16.05 o
  -6  12   5       42.27       53.83      3.52 o
  -5  12   5       28.49       25.11      3.23 o
  -4  12   5      669.41      598.50      9.66 o
  -3  12   5      232.05      217.84      5.44 o
  -2  12   5      206.61      241.73      7.64 o
  -1  12   5      173.71      168.75      5.26 o
   0  12   5        6.99        4.65      2.59 o
   1  12   5       85.78       91.18      4.73 o
   2  12   5       12.22       12.41      3.24 o
   3  12   5       20.74       26.63      6.50 o
   4  12   5       34.19       30.39      6.96 o
   5  12   5        4.73        6.41      3.58 o
   6  12   5      117.76      113.86      9.67 o
   7  12   5       17.27       25.75      7.11 o
   8  12   5       87.85       90.82     10.63 o
   9  12   5        3.90        5.55      8.02 o
  10  12   5       27.37       19.13      9.26 o
 -15  13   5        0.01       -6.48      6.48 o
 -14  13   5        3.64        8.37      6.08 o
 -13  13   5        0.12       -4.46      4.46 o
 -12  13   5       18.24        7.21      4.91 o
 -11  13   5       83.14      102.82      7.44 o
 -10  13   5       52.10       50.07      7.80 o
  -9  13   5      509.16      487.32     11.25 o
  -8  13   5      364.39      378.33      9.59 o
  -7  13   5      652.72      611.57     12.19 o
  -6  13   5        6.24        9.48      3.11 o
  -5  13   5       10.79       10.20      2.70 o
  -4  13   5        0.36        2.63      2.07 o
  -3  13   5       64.43       61.03      3.14 o
  -2  13   5      175.11      188.29      5.19 o
  -1  13   5       22.60       23.56      2.73 o
   0  13   5     1167.93     1158.24     30.49 o
   1  13   5      285.59      299.01     10.63 o
   2  13   5      235.38      231.56     13.05 o
   3  13   5      378.34      389.56     31.79 o
   4  13   5      168.20      172.10     12.13 o
   5  13   5       57.05       51.63      8.44 o
   6  13   5       71.16       61.78      6.70 o
   7  13   5      102.96      115.08     27.16 o
   8  13   5       23.68       28.83      7.41 o
   9  13   5       49.42       45.67     12.96 o
  10  13   5       18.00       17.28      9.88 o
 -14  14   5        4.28        5.09      6.94 o
 -13  14   5        2.74       -1.42      4.99 o
 -12  14   5        0.15       -3.03      5.80 o
 -11  14   5       63.17       59.54      6.70 o
 -10  14   5       64.27       65.69      5.86 o
  -9  14   5      667.42      640.18     13.04 o
  -8  14   5       49.41       46.06      4.36 o
  -7  14   5      656.34      644.94     12.61 o
  -6  14   5      207.90      191.05      6.59 o
  -5  14   5       87.25       71.17      4.06 o
  -4  14   5      820.65      841.76     12.95 o
  -3  14   5        0.06       -0.95      2.33 o
  -2  14   5      118.85      114.06      5.00 o
  -1  14   5       89.19       78.46      5.09 o
   0  14   5      158.67      136.91      7.58 o
   1  14   5        1.29       -1.02      3.09 o
   2  14   5       40.63       40.14      9.57 o
   3  14   5      117.06      104.29      9.75 o
   4  14   5      166.62      190.82     12.82 o
   5  14   5        1.37       -1.85      4.76 o
   6  14   5      151.40      125.86     11.69 o
   7  14   5       38.47       46.50      8.30 o
   8  14   5        4.71       14.10      6.96 o
   9  14   5        0.76       -1.23      8.02 o
  10  14   5        0.83       22.22     10.49 o
 -14  15   5        0.08       -0.47      7.19 o
 -13  15   5       15.44        3.09      6.55 o
 -12  15   5        0.60       -2.42      4.71 o
 -11  15   5       52.04       56.47      6.49 o
 -10  15   5      165.48      170.16     11.15 o
  -9  15   5       11.34       14.59      4.30 o
  -8  15   5       88.95       90.11      8.05 o
  -7  15   5      159.06      153.48      6.27 o
  -6  15   5       11.03       13.40      3.30 o
  -5  15   5       56.28       47.73      3.73 o
  -4  15   5       44.70       43.17      3.50 o
  -3  15   5        1.77        2.05      2.46 o
  -2  15   5       85.22       81.20      4.91 o
  -1  15   5       40.57       41.72      4.20 o
   0  15   5       62.12       63.87      9.82 o
   1  15   5      230.93      227.92     37.65 o
   2  15   5       19.78       19.09      6.26 o
   3  15   5       10.41        5.03      6.17 o
   4  15   5        3.24       -5.23      5.23 o
   5  15   5       40.78       46.67      8.30 o
   6  15   5       38.45       41.29      8.60 o
   7  15   5      130.22      151.35     12.63 o
   8  15   5       11.72       -1.53      6.05 o
   9  15   5       49.17       45.67     12.96 o
  10  15   5        3.28        1.85      8.02 o
 -14  16   5      123.19      119.92     13.31 o
 -13  16   5       13.36        8.95      6.98 o
 -12  16   5       79.05       75.68     10.45 o
 -11  16   5       94.88       99.26      9.27 o
 -10  16   5        5.45       -1.29      3.89 o
  -9  16   5       21.95       24.41      4.60 o
  -8  16   5       86.19       70.20      5.50 o
  -7  16   5       31.57       38.08      4.12 o
  -6  16   5      250.75      252.51      7.52 o
  -5  16   5        0.40       -2.44      2.44 o
  -4  16   5       12.82       10.53      2.73 o
  -3  16   5       23.22       16.40      3.23 o
  -2  16   5       27.40       31.26      3.79 o
  -1  16   5        1.56       -0.03      2.71 o
   0  16   5       11.08       11.63      3.43 o
   1  16   5        5.34        1.23      4.94 o
   2  16   5       62.70       74.98     11.73 o
   3  16   5       29.47       17.26      6.50 o
   4  16   5       46.31       32.54      7.71 o
   5  16   5       15.63        6.77      6.23 o
   6  16   5       21.82       13.84      6.96 o
   7  16   5       19.02       25.70      9.88 o
   8  16   5       39.97       43.74      9.19 o
   9  16   5        0.57        8.02      9.26 o
 -14  17   5        7.15       11.11     11.11 o
 -13  17   5        0.01        1.59      8.02 o
 -12  17   5        6.26        9.51      5.87 o
 -11  17   5        7.18        3.85      5.05 o
 -10  17   5       10.28        8.23      4.59 o
  -9  17   5      224.17      206.45      8.92 o
  -8  17   5      191.25      199.23      8.28 o
  -7  17   5        5.64       -1.09      2.99 o
  -6  17   5      139.57      173.90      7.27 o
  -5  17   5      158.49      136.85      5.24 o
  -4  17   5       15.59       16.90      3.39 o
  -3  17   5      485.91      467.98     10.22 o
  -2  17   5        2.18        2.20      2.86 o
  -1  17   5      144.82      137.84      6.46 o
   0  17   5        4.89        0.92      2.92 o
   1  17   5       49.46       50.80      7.86 o
   2  17   5      636.80      647.59     25.00 o
   3  17   5       27.93       33.76      7.53 o
   4  17   5       13.84       16.15      6.50 o
   5  17   5        1.08        5.95      8.95 o
   6  17   5        9.52       27.07      7.41 o
   7  17   5       45.13       35.57     12.65 o
   8  17   5       18.08       18.45      8.30 o
   9  17   5        1.42        8.33      7.53 o
 -13  18   5       34.10       24.98      8.70 o
 -12  18   5       34.15       46.49      8.10 o
 -11  18   5       50.94       56.23      8.10 o
 -10  18   5       23.37       15.69      5.07 o
  -9  18   5       29.10       29.03      4.91 o
  -8  18   5      131.41      128.51      7.13 o
  -7  18   5      247.01      240.38     10.21 o
  -6  18   5      246.19      234.30      9.93 o
  -5  18   5      196.88      178.20      6.60 o
  -4  18   5      109.91      103.05      5.37 o
  -3  18   5      149.18      155.22      6.15 o
  -2  18   5      318.73      311.57      9.03 o
  -1  18   5        3.19        2.32      2.96 o
   0  18   5        8.57        8.32      3.41 o
   1  18   5      104.98      119.08     10.68 o
   2  18   5        3.98       -0.18      5.40 o
   3  18   5      122.86      136.93     11.85 o
   4  18   5       40.04       42.35      8.11 o
   5  18   5       89.77       78.42     14.20 o
   6  18   5       23.69       24.93      7.82 o
   7  18   5        4.29        4.32      7.08 o
   8  18   5       23.23       25.55      8.22 o
   9  18   5        8.33       14.65     28.70 o
 -13  19   5        0.96       -4.08      7.10 o
 -12  19   5       11.86       21.49      6.94 o
 -11  19   5        0.17        1.44      5.54 o
 -10  19   5       16.83       11.57      5.07 o
  -9  19   5       18.78       12.25      6.68 o
  -8  19   5       49.83       40.43      5.32 o
  -7  19   5       66.05       61.50      5.52 o
  -6  19   5       16.89       11.76      3.92 o
  -5  19   5        6.87        0.37      3.45 o
  -4  19   5      235.75      245.31      7.70 o
  -3  19   5       10.56       12.47      3.26 o
  -2  19   5       79.30       73.99      5.12 o
  -1  19   5      104.81      104.00      5.67 o
   0  19   5        0.98        2.57      5.70 o
   1  19   5        1.35       15.43      6.16 o
   2  19   5       31.80       36.05      8.02 o
   3  19   5       12.41       14.31      6.96 o
   4  19   5       87.44      100.80     12.65 o
   5  19   5       62.47       69.47     10.37 o
   6  19   5        1.52       -2.70      8.95 o
   7  19   5        0.06       -0.65      6.50 o
   8  19   5       13.19       19.12      8.44 o
 -12  20   5       10.45       11.06      6.67 o
 -11  20   5        1.74        9.17      5.73 o
 -10  20   5       23.75       12.56      7.37 o
  -9  20   5        6.04        4.11      4.61 o
  -8  20   5       12.33       12.45      4.82 o
  -7  20   5      147.31      156.06      7.56 o
  -6  20   5        0.48       -4.06      4.14 o
  -5  20   5        0.12       -3.15      3.30 o
  -4  20   5       57.09       56.60      5.26 o
  -3  20   5        1.99        1.94      3.13 o
  -2  20   5        0.03        0.03      3.07 o
  -1  20   5       42.78       47.72      4.44 o
   0  20   5        8.04        6.69      5.95 o
   1  20   5        2.23        4.17      5.79 o
   2  20   5        3.56       -4.07      5.14 o
   3  20   5        6.09        7.65      6.26 o
   4  20   5        0.43       -0.41     10.18 o
   5  20   5       20.80        5.32     11.73 o
   6  20   5       33.83       29.25      8.44 o
   7  20   5        3.46       15.38      8.33 o
   8  20   5        3.86        8.64      8.22 o
 -12  21   5        0.10       -4.61      6.18 o
 -11  21   5       13.01       17.65      9.40 o
 -10  21   5        1.54       -0.93      4.74 o
  -9  21   5       26.73       30.61      5.89 o
  -8  21   5       12.31        6.25      4.94 o
  -7  21   5       11.92        9.07      5.69 o
  -6  21   5       48.72       51.10      6.43 o
  -5  21   5       45.76       53.99      5.77 o
  -4  21   5        6.79        2.79      3.93 o
  -3  21   5       21.10       12.24      3.96 o
  -2  21   5        1.67        5.93      3.50 o
  -1  21   5        5.07       -2.54      3.71 o
   0  21   5      110.12      124.77     16.97 o
   1  21   5       24.94       35.93     16.36 o
   2  21   5       40.17       60.80      9.47 o
   3  21   5       27.23       45.06      9.19 o
   4  21   5      117.17      138.59     12.90 o
   5  21   5      111.29      148.75     13.78 o
   6  21   5        2.74       11.01      8.02 o
   7  21   5       38.19       52.69     10.37 o
 -11  22   5        0.23       -5.01      7.40 o
 -10  22   5        2.13       -5.46      5.46 o
  -9  22   5       18.02       14.86      5.45 o
  -8  22   5       33.73       34.31      7.68 o
  -7  22   5       15.57       17.72      6.26 o
  -6  22   5       18.23       14.62      5.90 o
  -5  22   5       30.01       30.30      4.84 o
  -4  22   5        4.30        5.15      3.65 o
  -3  22   5       83.81       81.26      6.01 o
  -2  22   5        1.07       -0.05      3.64 o
  -1  22   5       89.71       89.83     10.37 o
   0  22   5       45.55       25.25     16.05 o
   1  22   5       19.78       38.43      8.56 o
   2  22   5       19.66       23.09      7.86 o
   3  22   5       74.91       71.69     14.81 o
   4  22   5        7.32        6.56      6.82 o
   5  22   5        3.42       13.51      7.65 o
   6  22   5       25.03        5.97      8.95 o
   7  22   5        8.48       15.57      8.30 o
 -11  23   5       50.92       50.98      8.52 o
 -10  23   5       54.28       84.62     15.74 o
  -9  23   5       17.94       30.27      7.81 o
  -8  23   5      107.38      128.26     11.81 o
  -7  23   5       46.93       52.11      8.53 o
  -6  23   5       11.23        3.72      5.75 o
  -5  23   5       10.16       15.52      6.30 o
  -4  23   5        0.53        5.23      3.85 o
  -3  23   5       70.81       60.06      5.66 o
  -2  23   5       99.59      105.74      6.52 o
  -1  23   5        0.81       -0.94      5.59 o
   0  23   5      167.92      173.52     13.64 o
   1  23   5       41.59       39.00      8.64 o
   2  23   5      101.64       95.54     11.27 o
   3  23   5       97.21       83.60     15.43 o
   4  23   5        7.11        3.36      9.57 o
   5  23   5        9.64       11.63      7.85 o
   6  23   5       26.66       42.07     25.00 o
 -10  24   5       18.01       21.46      9.02 o
  -9  24   5        1.13        0.87      7.53 o
  -8  24   5       11.24       28.34      7.97 o
  -7  24   5       11.35       16.89      6.65 o
  -6  24   5        0.67        3.87      5.51 o
  -5  24   5       61.94       58.04      8.34 o
  -4  24   5        0.12       -2.98      5.07 o
  -3  24   5       30.76       22.97      4.41 o
  -2  24   5        4.69       -0.53      3.78 o
  -1  24   5      104.43       94.98     18.21 o
   0  24   5       24.61       40.28     10.18 o
   1  24   5       45.45       37.08      9.04 o
   2  24   5       54.73       71.41     19.75 o
   3  24   5        1.61       -6.35      6.35 o
   4  24   5       12.92       19.23      8.16 o
   5  24   5        9.31        5.55      7.19 o
   6  24   5        0.13        0.55      7.38 o
  -9  25   5        9.08       13.13      9.88 o
  -8  25   5       24.68       34.31      8.16 o
  -7  25   5       12.98        0.73      6.41 o
  -6  25   5        7.35        7.41      6.29 o
  -5  25   5      113.42       95.86      9.68 o
  -4  25   5       96.39       97.60      9.29 o
  -3  25   5       25.14       12.19      5.98 o
  -2  25   5        0.86       10.48      5.56 o
  -1  25   5       66.97       74.63     10.37 o
   0  25   5       15.72        3.38      8.64 o
   1  25   5        6.24        4.66      7.10 o
   2  25   5        5.05       11.68      7.53 o
   3  25   5        3.25        4.05      9.88 o
   4  25   5        0.02       -6.35      6.35 o
   5  25   5        4.35        9.73      8.16 o
  -9  26   5        5.33       -0.65      7.29 o
  -8  26   5        9.89       12.59      7.21 o
  -7  26   5        0.30       -3.54      6.28 o
  -6  26   5        2.80       14.23      7.86 o
  -5  26   5       10.41       13.08     11.09 o
  -4  26   5       38.08       44.91      8.16 o
  -3  26   5        0.79        5.45      5.90 o
  -2  26   5       60.10       50.61     16.66 o
  -1  26   5        6.14       15.63      8.64 o
   0  26   5       46.14       77.86     10.82 o
   1  26   5        2.85       -2.20      6.62 o
   2  26   5        6.77        7.59     10.49 o
   3  26   5        0.03       -3.44      6.73 o
   4  26   5        3.15       14.26      7.99 o
  -8  27   5        1.38       -4.25      8.02 o
  -7  27   5       39.80       49.62      9.25 o
  -6  27   5        7.97       20.40      7.53 o
  -5  27   5      104.34      109.97     13.51 o
  -4  27   5      120.23      123.03     10.86 o
  -3  27   5        1.89       -4.27      5.72 o
  -2  27   5        4.96        6.79     13.58 o
  -1  27   5       50.96       49.38     17.28 o
   0  27   5       19.57       15.34      8.30 o
   1  27   5        0.24        8.92     13.58 o
   2  27   5        4.62       -2.42      7.53 o
   3  27   5        0.04        3.23     11.73 o
  -7  28   5        0.12       -6.16      6.16 o
  -6  28   5        1.27       -4.46      6.73 o
  -5  28   5       10.68       11.05      7.08 o
  -4  28   5        6.88       11.89      7.00 o
  -3  28   5        0.18       12.34     13.58 o
  -2  28   5       76.59       83.94     19.75 o
  -1  28   5        0.56        8.02     13.58 o
   0  28   5       34.37       70.98     18.52 o
   1  28   5        0.33       16.81      8.41 o
   2  28   5       15.53       20.33     12.96 o
  -5  29   5       46.29       58.74      9.62 o
  -4  29   5       71.00       74.38     10.17 o
  -3  29   5        0.40       -2.47     12.96 o
  -2  29   5       95.73      116.04     21.60 o
  -1  29   5        3.58       -2.47     13.58 o
   0  29   5       68.33       83.32     20.37 o
 -16   0   6        0.36       -7.99      7.99 o
 -15   0   6       25.30       38.98     10.04 o
 -14   0   6        0.33       -9.88      9.88 o
 -13   0   6      154.51      188.83     14.18 o
 -12   0   6      510.85      460.85     20.70 o
 -11   0   6       39.54       33.05      5.72 o
 -10   0   6      234.19      252.24     10.80 o
  -9   0   6       10.01       15.76      7.63 o
  -8   0   6      237.62      212.33      9.44 o
  -7   0   6      134.22      115.83      9.99 o
  -6   0   6       36.43       32.80      4.71 o
  -5   0   6      147.21      181.74     10.10 o
  -4   0   6      155.21      159.46      7.33 o
  -3   0   6     3338.61     3299.13     47.85 o
  -2   0   6      104.78      144.44      5.65 o
  -1   0   6        1.32        1.14      2.43 o
   0   0   6      775.81      712.45     15.94 o
   1   0   6      230.05      207.42      7.81 o
   2   0   6      409.11      360.74     12.88 o
   3   0   6      722.97      698.57     16.99 o
   4   0   6      564.23      498.98     26.54 o
   5   0   6      351.15      364.83     13.95 o
   6   0   6      112.21      128.09      8.70 o
   7   0   6        4.81        0.00      6.17 o
   8   0   6      141.59      134.55     14.81 o
   9   0   6       70.44       74.07     12.34 o
  10   0   6        0.35        2.47      8.02 o
 -16   1   6       37.79       35.67      7.54 o
 -15   1   6        8.36        6.21      8.46 o
 -14   1   6       23.10       18.50      5.77 o
 -13   1   6        0.37       -4.78      4.78 o
 -12   1   6       41.48       45.86      6.30 o
 -11   1   6        4.74        2.79      3.20 o
 -10   1   6       23.47       21.54      3.74 o
  -9   1   6       73.95       65.43      4.61 o
  -8   1   6       48.66       49.13      3.96 o
  -7   1   6       42.18       41.25      3.57 o
  -6   1   6       26.36       25.24      3.11 o
  -5   1   6        0.08       -2.00      2.28 o
  -4   1   6       88.55       80.66      3.91 o
  -3   1   6      296.10      313.78      6.49 o
  -2   1   6      111.32      118.85      3.79 o
  -1   1   6      148.75      140.08      4.03 o
   0   1   6       15.14       13.19      2.60 o
   1   1   6       35.59       38.59      2.88 o
   2   1   6        0.33       -1.67      2.30 o
   3   1   6        2.09        4.41      2.43 o
   4   1   6      102.46       85.65      4.58 o
   5   1   6      104.48      118.11      5.92 o
   6   1   6        9.77       10.86      4.03 o
   7   1   6        3.37        5.76      4.57 o
   8   1   6       15.67       15.11      5.88 o
   9   1   6        1.95        7.15      5.18 o
  10   1   6        0.28       -3.70      7.41 o
 -16   2   6        1.08        7.36      7.11 o
 -15   2   6        4.82        2.69      5.44 o
 -14   2   6        2.35       -4.57      4.76 o
 -13   2   6       26.50       27.03      5.91 o
 -12   2   6      131.27      122.12      8.16 o
 -11   2   6        0.62        3.00      3.14 o
 -10   2   6      128.85      130.83      6.76 o
  -9   2   6       19.29       17.60      3.49 o
  -8   2   6       64.65       69.52      4.59 o
  -7   2   6       25.80       14.12      3.06 o
  -6   2   6       16.14       16.19      2.88 o
  -5   2   6       47.05       43.56      3.55 o
  -4   2   6      443.68      438.24      8.60 o
  -3   2   6      706.16      706.21     10.97 o
  -2   2   6        5.87        4.29      2.22 o
  -1   2   6      250.46      230.91      4.29 o
   0   2   6      189.75      180.90      3.55 o
   1   2   6        2.93        1.26      1.43 o
   2   2   6      821.93      768.30     12.18 o
   3   2   6      583.77      578.70     10.17 o
   4   2   6      167.94      161.43      7.32 o
   5   2   6      421.13      410.05     10.61 o
   6   2   6        6.02        1.32      3.31 o
   7   2   6       28.38       15.74      5.24 o
   8   2   6       19.05       22.52      5.88 o
   9   2   6       22.52       41.97     11.11 o
  10   2   6        3.26        9.88      9.26 o
 -16   3   6      127.36      153.18     14.43 o
 -15   3   6        1.56       -4.95      4.95 o
 -14   3   6       40.13       42.71      6.80 o
 -13   3   6        0.47        5.30      5.54 o
 -12   3   6       62.08       71.57      8.10 o
 -11   3   6        9.15        8.49      3.37 o
 -10   3   6       23.59       23.22      3.64 o
  -9   3   6       56.99       55.94      4.31 o
  -8   3   6      401.60      420.92      9.36 o
  -7   3   6       40.85       37.20      3.57 o
  -6   3   6      345.21      337.98     10.11 o
  -5   3   6        8.27        2.92      2.01 o
  -4   3   6      137.75      142.23      5.09 o
  -3   3   6     2143.45     2076.13     22.40 o
  -2   3   6       13.29        9.09      2.61 o
  -1   3   6      827.59      779.56      9.68 o
   0   3   6       95.83       98.49      3.26 o
   1   3   6       48.51       44.82      3.06 o
   2   3   6        2.61        6.81      2.06 o
   3   3   6       20.74       24.13      3.10 o
   4   3   6       10.00        4.53      2.60 o
   5   3   6      106.72      109.61      8.83 o
   6   3   6      111.84      112.07      6.93 o
   7   3   6        0.72        3.12      5.86 o
   8   3   6       45.36       45.06     10.49 o
   9   3   6       18.01       17.28      8.64 o
  10   3   6       26.28       37.65     11.73 o
 -16   4   6        3.06       -2.53      6.41 o
 -15   4   6       10.33       10.58      6.13 o
 -14   4   6        7.06        2.37      4.95 o
 -13   4   6        0.06       -3.19      4.55 o
 -12   4   6        0.00        1.03      4.41 o
 -11   4   6       54.70       59.21      4.71 o
 -10   4   6        6.82        2.19      3.01 o
  -9   4   6       23.03       18.99      3.57 o
  -8   4   6      466.04      453.81      9.84 o
  -7   4   6      350.31      328.86      7.92 o
  -6   4   6        6.65        9.89      2.33 o
  -5   4   6       44.39       34.28      3.20 o
  -4   4   6       14.42       14.30      2.42 o
  -3   4   6       21.39       23.19      2.97 o
  -2   4   6       27.28       23.49      2.63 o
  -1   4   6      451.97      507.85      7.90 o
   0   4   6      113.39      108.18      3.76 o
   1   4   6       49.31       49.81      4.24 o
   2   4   6      348.36      319.04      7.04 o
   3   4   6        7.11        4.95      2.58 o
   4   4   6       12.34        9.25      2.77 o
   5   4   6       11.35       10.46      2.83 o
   6   4   6       18.21       14.07      3.72 o
   7   4   6       17.81       15.43      8.02 o
   8   4   6       12.96       24.07      9.26 o
   9   4   6        5.25        7.41      8.02 o
  10   4   6       10.35       36.42     11.73 o
 -16   5   6       89.61      105.70     10.92 o
 -15   5   6        0.63       -5.01      5.01 o
 -14   5   6       31.16       18.70      7.31 o
 -13   5   6        0.64       -4.19      4.19 o
 -12   5   6        6.85        3.88      3.83 o
 -11   5   6       38.89       48.54      5.01 o
 -10   5   6        2.13       -3.69      3.77 o
  -9   5   6        1.11        1.71      2.54 o
  -8   5   6      952.57      944.25     15.35 o
  -7   5   6      820.34      841.76     12.49 o
  -6   5   6        0.01       -2.10      2.10 o
  -5   5   6      596.65      610.45     10.61 o
  -4   5   6       85.51       84.85      6.03 o
  -3   5   6      415.32      396.37      7.14 o
  -2   5   6      338.84      322.91      7.30 o
  -1   5   6      576.61      610.87      9.27 o
   0   5   6      268.49      281.03      5.83 o
   1   5   6      529.23      524.95      8.60 o
   2   5   6       77.02       74.51      3.69 o
   3   5   6      110.19       85.29      4.46 o
   4   5   6        0.85       -2.39      2.39 o
   5   5   6       16.65       14.88      3.40 o
   6   5   6       57.16       60.44      5.98 o
   7   5   6        0.13        6.17      6.79 o
   8   5   6       19.98       25.92      9.26 o
   9   5   6       70.46       58.02     12.34 o
  10   5   6       52.87       89.50     14.81 o
 -16   6   6        0.19        4.54      6.57 o
 -15   6   6       13.68        4.12      6.89 o
 -14   6   6        0.84       -4.41      4.41 o
 -13   6   6       58.75       52.70      7.39 o
 -12   6   6       20.94       27.60      4.73 o
 -11   6   6      116.36      124.90      6.44 o
 -10   6   6        7.77        3.88      3.32 o
  -9   6   6       94.47       73.38      4.06 o
  -8   6   6       27.61       42.79      3.93 o
  -7   6   6       66.79       83.05      3.89 o
  -6   6   6      109.65      107.69      4.49 o
  -5   6   6      778.87      743.44     11.95 o
  -4   6   6      277.68      273.35      7.01 o
  -3   6   6       16.50       14.67      2.71 o
  -2   6   6       49.71       57.11      4.59 o
  -1   6   6       71.60       73.10      5.42 o
   0   6   6      459.55      447.63      7.60 o
   1   6   6        1.03        1.46      2.01 o
   2   6   6      143.96      136.43      4.36 o
   3   6   6      126.97      108.98      4.85 o
   4   6   6        5.66        3.91      2.76 o
   5   6   6      239.29      251.25      7.44 o
   6   6   6        1.02       -2.63      4.13 o
   7   6   6       22.61       23.48      5.67 o
   8   6   6       17.98       19.75      9.26 o
   9   6   6       40.21       28.39      9.88 o
  10   6   6        8.11        8.64      9.88 o
 -15   7   6        0.21        3.35      6.29 o
 -14   7   6        0.25        0.72      5.25 o
 -13   7   6        5.51        3.89      5.08 o
 -12   7   6        8.93        3.64      4.00 o
 -11   7   6       21.71        8.25      3.42 o
 -10   7   6        4.44        2.23      2.70 o
  -9   7   6      142.54      147.42      5.28 o
  -8   7   6       56.45       59.28      5.11 o
  -7   7   6      286.15      307.84     11.41 o
  -6   7   6       89.09       84.49      4.37 o
  -5   7   6      140.91      143.50      7.01 o
  -4   7   6       10.94       15.23      2.90 o
  -3   7   6       91.57       95.69      4.43 o
  -2   7   6      254.54      278.38      6.99 o
  -1   7   6      302.83      287.53      7.66 o
   0   7   6       30.80       37.67      2.74 o
   1   7   6      344.99      344.21      7.34 o
   2   7   6       49.46       55.74      3.37 o
   3   7   6       71.59       74.16      4.16 o
   4   7   6        5.30        7.18      3.08 o
   5   7   6        3.25        3.89      3.16 o
   6   7   6        3.17        7.00      4.57 o
   7   7   6        1.54        0.62      4.80 o
   8   7   6        1.61       16.66      9.26 o
   9   7   6       69.72       78.39     14.20 o
  10   7   6       11.44       19.75     10.49 o
 -15   8   6        0.98       -5.89      5.89 o
 -14   8   6        9.04       -2.65      4.78 o
 -13   8   6       64.23       66.34      7.29 o
 -12   8   6        1.22        0.19      3.83 o
 -11   8   6      145.23      163.95      8.06 o
 -10   8   6       51.38       52.81      3.86 o
  -9   8   6       96.84       88.61      5.13 o
  -8   8   6       10.61        4.93      3.17 o
  -7   8   6       24.89       16.30      3.31 o
  -6   8   6      100.06      104.83      4.84 o
  -5   8   6       10.63        7.30      3.17 o
  -4   8   6      292.31      278.89      7.18 o
  -3   8   6      244.07      266.18      6.90 o
  -2   8   6      331.43      312.00     11.09 o
  -1   8   6       16.43       20.49      3.12 o
   0   8   6      129.50      127.84      5.20 o
   1   8   6       49.19       41.55      2.72 o
   2   8   6        1.96        3.75      2.63 o
   3   8   6       71.57       77.36      4.85 o
   4   8   6      171.90      178.81      7.08 o
   5   8   6      424.62      432.29     11.37 o
   6   8   6        8.33       13.41      4.59 o
   7   8   6       38.91       46.91     11.11 o
   8   8   6       26.83       27.77     10.49 o
   9   8   6       19.89       22.84      9.88 o
  10   8   6        0.00       -2.47      8.64 o
 -15   9   6        9.10       -4.32      6.26 o
 -14   9   6       23.29       20.90      5.96 o
 -13   9   6        4.99       -4.45      4.45 o
 -12   9   6        0.06        3.50      4.77 o
 -11   9   6       22.71       19.72      3.42 o
 -10   9   6      146.66      148.09      7.45 o
  -9   9   6      195.49      212.84      7.50 o
  -8   9   6      911.97      920.87     15.52 o
  -7   9   6      189.32      194.20      6.48 o
  -6   9   6       36.44       42.59      3.71 o
  -5   9   6      293.39      269.12      7.12 o
  -4   9   6        8.60       13.00      2.86 o
  -3   9   6      713.42      681.48     16.71 o
  -2   9   6        0.18        1.19      2.38 o
  -1   9   6       14.28       17.08      4.12 o
   0   9   6      517.92      525.63     16.76 o
   1   9   6       61.09       47.30      4.85 o
   2   9   6      700.69      767.56     15.11 o
   3   9   6      373.47      377.37      9.90 o
   4   9   6      391.61      397.56     12.41 o
   5   9   6       43.65       43.05      4.47 o
   6   9   6      100.16      107.12     24.69 o
   7   9   6        0.15        1.23      7.41 o
   8   9   6       19.90       12.34      9.26 o
   9   9   6       28.39       20.37      9.88 o
  10   9   6        0.71        3.70      9.26 o
 -15  10   6        0.22       -3.52      5.89 o
 -14  10   6        0.85       -4.99      5.83 o
 -13  10   6       13.63       10.28      5.31 o
 -12  10   6        1.41       -2.36      4.36 o
 -11  10   6       17.54        9.36      3.58 o
 -10  10   6      489.47      507.66     11.46 o
  -9  10   6       48.83       43.82      4.20 o
  -8  10   6        4.88        3.33      4.60 o
  -7  10   6       33.83       42.14      3.96 o
  -6  10   6      163.16      160.93      5.87 o
  -5  10   6       69.95       58.46      3.74 o
  -4  10   6      116.17      120.93      4.52 o
  -3  10   6       35.07       30.56      3.36 o
  -2  10   6       59.39       54.86      3.76 o
  -1  10   6       36.78       45.41      3.72 o
   0  10   6      191.10      178.77      7.38 o
   1  10   6        2.42       -0.91      3.14 o
   2  10   6        4.35        5.98      4.41 o
   3  10   6      101.96       96.75      5.31 o
   4  10   6      178.94      181.27      7.26 o
   5  10   6       38.84       37.11      7.11 o
   6  10   6        6.90        4.04      6.23 o
   7  10   6       26.36       20.37      9.88 o
   8  10   6        0.00       -0.62      8.02 o
   9  10   6        0.03        6.79      8.64 o
  10  10   6        5.14       -8.02      8.64 o
 -15  11   6       10.17       19.04      7.07 o
 -14  11   6       13.55        6.25      5.97 o
 -13  11   6        0.80        5.99      5.52 o
 -12  11   6       47.16       40.93      6.35 o
 -11  11   6      183.61      234.31      7.74 o
 -10  11   6      141.25      140.25      7.95 o
  -9  11   6      161.77      159.62      6.21 o
  -8  11   6      478.73      449.51      9.95 o
  -7  11   6      449.00      496.90     10.40 o
  -6  11   6       10.89       19.30      3.33 o
  -5  11   6      188.81      187.82      5.64 o
  -4  11   6       35.37       35.56      3.26 o
  -3  11   6      932.79      953.37     15.09 o
  -2  11   6       34.53       37.22      4.46 o
  -1  11   6      346.55      342.71      8.36 o
   0  11   6      393.90      414.43     10.76 o
   1  11   6      321.46      294.71     10.83 o
   2  11   6     1039.58     1047.88     23.65 o
   3  11   6       34.77       30.61      5.15 o
   4  11   6      234.53      218.65      9.33 o
   5  11   6       54.11       59.30      6.03 o
   6  11   6      137.93      184.96     13.31 o
   7  11   6        1.17       -1.23      6.79 o
   8  11   6       39.04       33.95     11.11 o
   9  11   6        6.22        5.55      8.02 o
 -15  12   6        0.18       -6.33      6.33 o
 -14  12   6       22.48       15.98      7.14 o
 -13  12   6       13.53        8.59      9.80 o
 -12  12   6        1.21        1.97      4.85 o
 -11  12   6       97.86      105.69      6.84 o
 -10  12   6      237.83      217.26     12.84 o
  -9  12   6       40.05       39.29      4.93 o
  -8  12   6       17.47       13.89      3.99 o
  -7  12   6       23.62       27.30      3.44 o
  -6  12   6        4.89        7.15      2.58 o
  -5  12   6      141.86      145.13      5.86 o
  -4  12   6      130.10      131.80      5.50 o
  -3  12   6      112.81      120.26      5.89 o
  -2  12   6        0.48       -1.29      2.67 o
  -1  12   6        3.27        2.52      2.80 o
   0  12   6      372.93      393.84     10.47 o
   1  12   6        6.71        2.47      3.43 o
   2  12   6       48.55       47.93      8.33 o
   3  12   6       78.91       73.98      9.32 o
   4  12   6        6.43       10.18     10.80 o
   5  12   6       15.50       18.95      4.74 o
   6  12   6       52.28       51.84      9.13 o
   7  12   6        0.49        7.84      8.33 o
   8  12   6       13.90       36.42     11.73 o
   9  12   6       10.85       16.05     10.49 o
 -14  13   6       15.12        9.45      6.36 o
 -13  13   6       37.62       31.06      7.16 o
 -12  13   6       13.15       10.09      5.36 o
 -11  13   6      175.30      205.33     10.04 o
 -10  13   6       18.06       18.68      4.48 o
  -9  13   6        0.03       -3.47      3.47 o
  -8  13   6      108.57      123.72      6.54 o
  -7  13   6      105.67      107.34      6.02 o
  -6  13   6       96.20       89.43      5.57 o
  -5  13   6        3.63        4.52      2.51 o
  -4  13   6        0.70       -0.88      2.29 o
  -3  13   6      280.93      287.68      6.66 o
  -2  13   6       26.00       22.67      3.34 o
  -1  13   6       19.48       12.97      3.29 o
   0  13   6       90.10       88.01      6.73 o
   1  13   6       20.93       18.04      5.88 o
   2  13   6       13.32       10.15      5.46 o
   3  13   6      176.12      177.21     12.57 o
   4  13   6       11.75       16.59     11.42 o
   5  13   6        8.24       14.47      8.33 o
   6  13   6       40.18       67.21      9.75 o
   7  13   6        4.89       -0.70      6.05 o
   8  13   6        6.33       -2.47      8.02 o
   9  13   6        2.69        9.88      9.26 o
 -14  14   6        3.89       -5.85      5.85 o
 -13  14   6        4.45       -5.20      5.20 o
 -12  14   6       20.34       17.46      5.83 o
 -11  14   6       58.53       66.11      7.06 o
 -10  14   6       13.32        5.61      4.38 o
  -9  14   6       33.28       35.97      4.76 o
  -8  14   6        3.12        0.15      3.46 o
  -7  14   6        0.53        1.38      3.72 o
  -6  14   6        8.75        3.95      3.28 o
  -5  14   6      575.28      567.99     11.50 o
  -4  14   6       28.21       22.20      3.43 o
  -3  14   6       51.39       44.44      4.47 o
  -2  14   6       77.15       73.66      6.56 o
  -1  14   6        1.27       -3.08      4.80 o
   0  14   6        0.30        2.60      3.84 o
   1  14   6        5.62        6.10      7.72 o
   2  14   6       94.90       75.43     11.42 o
   3  14   6      117.00      111.41     15.43 o
   4  14   6       16.77       14.97      6.62 o
   5  14   6       13.43       21.04      6.96 o
   6  14   6       60.25       37.95      8.75 o
   7  14   6        1.11        7.18      6.62 o
   8  14   6        1.67        0.62      8.64 o
   9  14   6       28.05       24.69     11.73 o
 -14  15   6        1.84       -2.47      7.42 o
 -13  15   6       42.22       46.08      7.95 o
 -12  15   6       25.45       18.89      5.87 o
 -11  15   6       20.77       13.92      8.02 o
 -10  15   6       43.16       42.52      6.77 o
  -9  15   6      163.15      135.71      8.55 o
  -8  15   6        1.00       -3.38      3.38 o
  -7  15   6        3.30        0.51      3.41 o
  -6  15   6        3.52       -2.91      2.91 o
  -5  15   6        4.47        8.91      3.03 o
  -4  15   6       85.08       90.90      5.47 o
  -3  15   6      111.87       96.89      5.61 o
  -2  15   6      108.43      110.93      7.68 o
  -1  15   6      204.29      176.10      9.06 o
   0  15   6       10.54        9.56      5.46 o
   1  15   6       24.94       24.25      9.26 o
   2  15   6       96.79       97.39     10.08 o
   3  15   6       69.95       86.08     10.23 o
   4  15   6       27.89       29.60      7.71 o
   5  15   6        3.72        7.79      9.57 o
   6  15   6        0.04        5.18      6.16 o
   7  15   6        6.76        4.59      6.82 o
   8  15   6       13.10        0.00      8.02 o
 -14  16   6       11.68       13.58     11.73 o
 -13  16   6       11.09       -1.54      6.55 o
 -12  16   6        6.30       -4.70      6.86 o
 -11  16   6        1.27       -4.36      4.36 o
 -10  16   6       13.81       16.86      5.40 o
  -9  16   6        6.94       13.96      4.85 o
  -8  16   6       37.89       37.68      5.64 o
  -7  16   6        1.90       -3.41      3.41 o
  -6  16   6      118.06      116.81      6.24 o
  -5  16   6      159.76      157.33      6.29 o
  -4  16   6       10.51        9.95      3.48 o
  -3  16   6      108.69      107.95      6.47 o
  -2  16   6       58.00       57.61      5.22 o
  -1  16   6       42.43       33.70      5.43 o
   0  16   6        1.65        0.89      4.84 o
   1  16   6       19.69       23.26      6.91 o
   2  16   6        0.13       -8.95      8.95 o
   3  16   6       18.46       25.12      7.71 o
   4  16   6        0.03        0.77      6.05 o
   5  16   6       53.85       57.67      9.48 o
   6  16   6       14.91       18.60      7.41 o
   7  16   6        3.11        4.84      6.96 o
   8  16   6        0.03       -0.62      8.64 o
 -13  17   6       28.99       32.67      9.57 o
 -12  17   6      117.25       82.82     11.07 o
 -11  17   6       13.79       13.59      5.59 o
 -10  17   6       52.43       50.93      6.69 o
  -9  17   6      142.58      136.05      8.26 o
  -8  17   6        2.42        5.37      5.52 o
  -7  17   6       81.67       86.83      9.48 o
  -6  17   6        0.85        3.25      4.45 o
  -5  17   6      320.81      329.76     11.83 o
  -4  17   6       65.53       61.44      5.16 o
  -3  17   6      554.59      533.69     12.55 o
  -2  17   6       23.66       21.17      4.00 o
  -1  17   6      158.33      134.34      8.50 o
   0  17   6       11.27       19.50      6.62 o
   1  17   6       12.99       15.06      6.16 o
   2  17   6       24.91       26.95      7.53 o
   3  17   6       65.58       70.24     10.49 o
   4  17   6       34.61       22.78     18.82 o
   5  17   6        1.58       -6.70      6.79 o
   6  17   6       28.02       33.33      8.89 o
   7  17   6        6.85        6.54      7.19 o
   8  17   6       10.85       14.81     10.49 o
 -13  18   6        8.22       -4.94      6.75 o
 -12  18   6       65.88       50.80     11.42 o
 -11  18   6       58.49       60.66      8.83 o
 -10  18   6        1.41        2.38      4.96 o
  -9  18   6       12.74        7.25      6.50 o
  -8  18   6       16.51       10.98      4.95 o
  -7  18   6       11.27       -1.44      3.66 o
  -6  18   6       24.02       10.83      8.73 o
  -5  18   6       72.06       66.31      6.20 o
  -4  18   6       21.06       13.52      4.66 o
  -3  18   6       27.29       20.77      4.82 o
  -2  18   6       67.80       73.23      6.24 o
  -1  18   6       22.84        8.42      6.50 o
   0  18   6       55.08       52.88      8.89 o
   1  18   6        8.42       10.31      7.72 o
   2  18   6        7.46       -2.97      5.32 o
   3  18   6       20.57       23.23     12.65 o
   4  18   6       27.37       30.51      8.30 o
   5  18   6        7.34        7.97      9.57 o
   6  18   6        7.00        2.98      9.57 o
   7  18   6        1.60       15.80      7.86 o
 -12  19   6       72.30       88.35     14.81 o
 -11  19   6        0.74        7.47      5.81 o
 -10  19   6       48.40       50.40      6.66 o
  -9  19   6       49.77       55.82      5.94 o
  -8  19   6        1.70       -2.19      4.00 o
  -7  19   6        0.08        0.40      7.19 o
  -6  19   6        1.99        2.37      4.72 o
  -5  19   6       13.02        6.83      4.17 o
  -4  19   6       62.35       64.22      6.14 o
  -3  19   6      398.81      400.43     12.64 o
  -2  19   6       12.35        8.47      4.63 o
  -1  19   6      124.90      150.77     12.45 o
   0  19   6        1.82        9.82      5.95 o
   1  19   6       38.55       35.94      8.16 o
   2  19   6       32.60       27.76      7.86 o
   3  19   6       16.68        8.20      8.95 o
   4  19   6       21.56       27.11     12.34 o
   5  19   6        3.92        7.57      7.27 o
   6  19   6       26.16       45.82     10.01 o
   7  19   6        7.73       18.90     12.04 o
 -12  20   6       17.37       13.63     12.65 o
 -11  20   6       14.69       13.65      7.38 o
 -10  20   6        6.27        2.90      5.43 o
  -9  20   6       49.37       57.11      6.13 o
  -8  20   6       41.69       46.54      8.29 o
  -7  20   6        8.82       13.58      5.29 o
  -6  20   6        6.79        8.78      5.01 o
  -5  20   6        0.08       -3.75      3.75 o
  -4  20   6        1.76       -2.12      3.31 o
  -3  20   6        3.60       -3.05      3.90 o
  -2  20   6        2.57        4.72      4.05 o
  -1  20   6        1.39       -2.09      7.72 o
   0  20   6      105.37      105.62     24.07 o
   1  20   6       39.16       34.59      8.56 o
   2  20   6       23.52       34.26      8.30 o
   3  20   6        0.22       -4.32      6.16 o
   4  20   6       58.51       72.16     13.89 o
   5  20   6        0.78        7.14      6.91 o
   6  20   6       43.66       55.52     10.97 o
 -11  21   6       27.41       23.45      8.44 o
 -10  21   6        0.09       -5.20      6.22 o
  -9  21   6       95.96      105.23     14.04 o
  -8  21   6        1.92       -0.24      5.10 o
  -7  21   6       27.71       27.00      6.50 o
  -6  21   6        7.67        5.13      4.96 o
  -5  21   6        6.33        8.07      4.34 o
  -4  21   6        3.75       -0.34      4.59 o
  -3  21   6      167.06      169.42      7.88 o
  -2  21   6       92.11       79.42      8.97 o
  -1  21   6       61.86       69.59      9.92 o
   0  21   6       49.93       58.64      9.59 o
   1  21   6        0.01        2.83      8.33 o
   2  21   6       89.11      109.46     12.13 o
   3  21   6       21.34       41.23      9.19 o
   4  21   6        3.23        1.00      6.62 o
   5  21   6       29.67       17.75     16.66 o
   6  21   6       18.14       18.76     23.76 o
 -11  22   6        1.67       -4.67      6.82 o
 -10  22   6        9.68        4.28      7.17 o
  -9  22   6       32.55       35.79      8.34 o
  -8  22   6        0.06        2.36      6.43 o
  -7  22   6        1.04        1.48      4.82 o
  -6  22   6       56.67       58.08      7.00 o
  -5  22   6       29.37       35.89      6.61 o
  -4  22   6       41.68       46.30      5.61 o
  -3  22   6        2.03        3.88      4.07 o
  -2  22   6       95.67      105.40     12.33 o
  -1  22   6       10.09       13.87      7.08 o
   0  22   6       82.31       95.43     13.89 o
   1  22   6       66.69       88.69     11.19 o
   2  22   6        0.22        2.49      6.62 o
   3  22   6        0.29       -0.99      7.19 o
   4  22   6        3.17       -0.77      6.73 o
   5  22   6        1.55       -0.95      6.96 o
 -10  23   6        9.77        8.69      8.16 o
  -9  23   6       20.74       15.66      7.17 o
  -8  23   6       12.93       18.49      9.32 o
  -7  23   6        3.47       14.88      6.67 o
  -6  23   6      114.97      118.98      8.81 o
  -5  23   6       60.52       55.68      6.03 o
  -4  23   6        3.81        1.46      3.98 o
  -3  23   6        1.57        6.69      4.09 o
  -2  23   6        9.57        6.95      5.61 o
  -1  23   6        8.13        2.35      6.16 o
   0  23   6        9.94       17.12      7.75 o
   1  23   6       77.87       80.00     11.57 o
   2  23   6        4.43       11.82      7.41 o
   3  23   6       32.44       13.62      8.44 o
   4  23   6       44.79       51.04     10.53 o
   5  23   6       16.41       17.03      9.04 o
 -10  24   6        5.56        4.02      8.11 o
  -9  24   6       11.96        9.57      7.47 o
  -8  24   6        2.77       -8.89      8.89 o
  -7  24   6       12.04       14.61      7.25 o
  -6  24   6        2.82       10.11      6.73 o
  -5  24   6        3.63        3.77      4.48 o
  -4  24   6        5.27        5.93      5.95 o
  -3  24   6        0.73        3.88      4.39 o
  -2  24   6       76.86       87.14     10.89 o
  -1  24   6       87.24      102.02     11.85 o
   0  24   6       12.16        3.19      7.53 o
   1  24   6        4.19       -1.01      6.96 o
   2  24   6       13.85       21.60      8.60 o
   3  24   6        1.44        0.75      6.96 o
   4  24   6        2.97        0.00     11.42 o
  -9  25   6       31.47       28.80     10.09 o
  -8  25   6        0.09       -3.76      6.33 o
  -7  25   6       49.85       37.29      8.96 o
  -6  25   6       35.86       27.55      7.81 o
  -5  25   6      125.81      145.81     11.39 o
  -4  25   6        0.79       -4.12      4.12 o
  -3  25   6       37.25       44.44     13.24 o
  -2  25   6        0.98        9.11      6.24 o
  -1  25   6       14.06        6.03      9.88 o
   0  25   6       14.21       10.01      7.71 o
   1  25   6       42.69       46.27     10.27 o
   2  25   6        0.01       -3.34      7.08 o
   3  25   6       30.39       25.66      9.57 o
  -8  26   6       32.60       39.97      9.07 o
  -7  26   6        0.28        4.35      6.96 o
  -6  26   6        0.03        3.87      6.72 o
  -5  26   6       19.43       22.27      7.47 o
  -4  26   6        1.11       -1.12      6.18 o
  -3  26   6       23.66       20.99      8.73 o
  -2  26   6        0.35       -2.64      5.77 o
  -1  26   6       41.42       22.80      7.14 o
   0  26   6       23.36       39.02      9.78 o
   1  26   6        3.78        5.47      7.41 o
   2  26   6        1.77        4.79      7.75 o
  -6  27   6        0.50        7.17      7.80 o
  -5  27   6       21.47       11.56      7.43 o
  -4  27   6       15.84        6.17     14.20 o
  -3  27   6        7.57       -6.17     12.34 o
  -2  27   6        1.95        2.60      8.88 o
  -1  27   6        4.62       11.94      6.92 o
   0  27   6       17.98        9.13      8.11 o
   1  27   6       39.91       50.42     10.81 o
  -4  28   6        0.28        0.62     13.58 o
  -3  28   6        8.20       -3.70     14.81 o
  -2  28   6        5.35      -12.34     12.34 o
  -1  28   6        8.12       12.84      9.57 o
 -16   1   7       12.75        1.48      6.39 o
 -15   1   7       53.52       68.41      8.27 o
 -14   1   7        5.50       -2.46      4.91 o
 -13   1   7       89.60       79.29      7.93 o
 -12   1   7      103.27      103.84      8.23 o
 -11   1   7      212.84      214.90     10.23 o
 -10   1   7       40.06       40.79      6.36 o
  -9   1   7       77.07       72.07      4.87 o
  -8   1   7      312.00      344.93      8.73 o
  -7   1   7       14.71        9.11      3.17 o
  -6   1   7       25.45       23.87      3.34 o
  -5   1   7       52.70       64.08      4.23 o
  -4   1   7      499.83      525.74     11.87 o
  -3   1   7        1.82        5.04      2.44 o
  -2   1   7        5.63        5.42      2.44 o
  -1   1   7      425.41      441.31      7.75 o
   0   1   7        3.18        1.01      2.09 o
   1   1   7      139.23      146.12      5.33 o
   2   1   7      509.34      503.45      9.83 o
   3   1   7      180.43      146.19      7.91 o
   4   1   7      124.97      131.01      6.21 o
   5   1   7        2.97        5.29      5.55 o
   6   1   7       19.24       13.27      5.24 o
   7   1   7       34.12       51.07      7.82 o
   8   1   7        0.41       -4.11      4.57 o
   9   1   7       32.34       26.54     10.49 o
 -16   2   7       17.75       18.64      6.88 o
 -15   2   7        2.37       -3.63      5.42 o
 -14   2   7        0.37        1.85      5.26 o
 -13   2   7        0.38       -3.88      4.82 o
 -12   2   7        0.31       -4.48      4.72 o
 -11   2   7       42.30       41.01      6.20 o
 -10   2   7       40.19       33.45      4.13 o
  -9   2   7       98.87       90.38      5.12 o
  -8   2   7       93.97      102.83      6.54 o
  -7   2   7       40.62       42.57      3.99 o
  -6   2   7       20.41       21.75      3.39 o
  -5   2   7      377.13      367.97     10.67 o
  -4   2   7        0.02        4.64      2.80 o
  -3   2   7        4.17        1.87      2.31 o
  -2   2   7       20.46       17.26      2.44 o
  -1   2   7       43.12       43.33      2.99 o
   0   2   7       50.92       50.62      3.36 o
   1   2   7      774.49      782.03     12.03 o
   2   2   7       82.87       96.03      4.51 o
   3   2   7      355.43      360.51      8.98 o
   4   2   7      144.23      149.69      6.70 o
   5   2   7       66.40       65.66      7.63 o
   6   2   7       24.44       27.20      6.11 o
   7   2   7       14.52       10.00      5.44 o
   8   2   7       42.58       44.44     11.73 o
   9   2   7        6.33       11.11      8.64 o
 -15   3   7        2.06       -1.74      5.68 o
 -14   3   7        0.35       -2.03      5.23 o
 -13   3   7        2.91        1.26      5.08 o
 -12   3   7        3.71       -0.06      5.01 o
 -11   3   7        6.36       -0.50      4.58 o
 -10   3   7       61.68       57.64      4.72 o
  -9   3   7        4.55        3.20      3.20 o
  -8   3   7      138.06      122.69      5.56 o
  -7   3   7        1.87        6.72      3.10 o
  -6   3   7        5.80        3.47      3.44 o
  -5   3   7        0.05        1.23      2.81 o
  -4   3   7       62.69       65.37      4.05 o
  -3   3   7       98.51      101.83      4.21 o
  -2   3   7       21.90       23.44      2.61 o
  -1   3   7       73.41       72.20      3.82 o
   0   3   7       10.67        8.97      2.48 o
   1   3   7      150.40      158.51      5.12 o
   2   3   7      124.14      126.45      5.36 o
   3   3   7        1.80        1.27      2.71 o
   4   3   7       55.61       43.24      5.26 o
   5   3   7        2.18        1.36      4.13 o
   6   3   7       51.62       48.15      8.02 o
   7   3   7       19.76        8.64      8.02 o
   8   3   7        2.04        2.47      6.79 o
   9   3   7        6.82        6.17      9.26 o
 -15   4   7        0.23       -4.50      5.73 o
 -14   4   7        1.19        0.80      5.50 o
 -13   4   7        3.75       -6.53      7.13 o
 -12   4   7       82.32       85.90      8.64 o
 -11   4   7       67.57       81.89      7.54 o
 -10   4   7        1.87       -0.21      3.27 o
  -9   4   7       55.04       56.57      4.61 o
  -8   4   7      143.51      138.81      7.50 o
  -7   4   7      975.18     1008.47     16.31 o
  -6   4   7       18.65       17.35      3.21 o
  -5   4   7      782.69      787.82     14.31 o
  -4   4   7       91.93       86.50      4.03 o
  -3   4   7      168.96      165.30      5.07 o
  -2   4   7      231.94      245.53      6.14 o
  -1   4   7       21.39       17.14      2.58 o
   0   4   7       52.03       59.29      3.60 o
   1   4   7      871.12      792.48     12.05 o
   2   4   7      429.68      419.57     13.26 o
   3   4   7       40.58       41.61      5.09 o
   4   4   7       57.97       46.17      4.41 o
   5   4   7        1.13        3.73      4.30 o
   6   4   7        2.50       -3.70      6.17 o
   7   4   7        9.82       16.66      8.64 o
   8   4   7       68.77       79.62     14.20 o
   9   4   7       12.07       19.13     10.49 o
 -15   5   7        3.44       -5.36      5.36 o
 -14   5   7       33.88       31.74      7.04 o
 -13   5   7       91.14       97.88      8.32 o
 -12   5   7       85.86       90.92     11.58 o
 -11   5   7       16.22        6.96      5.13 o
 -10   5   7       66.24       49.36      4.61 o
  -9   5   7        5.97        0.33      2.97 o
  -8   5   7      620.53      641.84     12.41 o
  -7   5   7      111.95      111.49      7.77 o
  -6   5   7        2.52       -0.15      2.69 o
  -5   5   7       21.94       22.99      3.22 o
  -4   5   7       11.32        9.57      2.52 o
  -3   5   7       31.21       24.74      3.21 o
  -2   5   7      119.46      124.63      4.55 o
  -1   5   7       68.97       67.09      3.45 o
   0   5   7      193.57      199.05      6.68 o
   1   5   7       68.60       60.66      3.62 o
   2   5   7       78.06       80.37      5.68 o
   3   5   7        0.01       -1.45      2.50 o
   4   5   7       13.96       15.23      3.27 o
   5   5   7       33.84       27.16      8.64 o
   6   5   7        0.88        2.47      8.02 o
   7   5   7        3.00       -4.32      6.79 o
   8   5   7        0.99       12.96      9.26 o
   9   5   7       16.59       18.52     10.49 o
 -15   6   7        0.43        1.15      5.91 o
 -14   6   7       13.94        4.93      5.97 o
 -13   6   7        1.07        2.46      5.24 o
 -12   6   7       67.16       61.41      7.33 o
 -11   6   7        5.41       -2.20      4.45 o
 -10   6   7       74.02       83.79      5.24 o
  -9   6   7        0.30       -1.74      3.03 o
  -8   6   7      646.98      643.29     12.40 o
  -7   6   7      875.32      868.62     14.68 o
  -6   6   7        0.15        0.81      3.36 o
  -5   6   7      256.42      274.72      7.11 o
  -4   6   7       38.84       35.29      3.13 o
  -3   6   7       50.80       47.08      3.68 o
  -2   6   7       16.05       14.10      2.67 o
  -1   6   7       44.92       45.67      3.26 o
   0   6   7      159.80      160.35      5.01 o
   1   6   7      233.49      237.05      6.05 o
   2   6   7      147.93      160.70      5.45 o
   3   6   7        0.04       -0.14      2.72 o
   4   6   7       10.99       11.72      3.62 o
   5   6   7        0.05        9.88      7.41 o
   6   6   7        1.15       -4.32      6.17 o
   7   6   7        4.96        5.55      7.41 o
   8   6   7       14.54       26.54     10.49 o
   9   6   7       14.33       21.60     10.49 o
 -15   7   7       14.17        5.72      5.96 o
 -14   7   7       49.00       42.71      7.32 o
 -13   7   7       75.70       80.69      8.11 o
 -12   7   7        1.92        0.60      6.05 o
 -11   7   7        0.82       -3.28      3.28 o
 -10   7   7       24.95       19.49      3.84 o
  -9   7   7      267.39      283.10      9.38 o
  -8   7   7      486.78      495.71     11.64 o
  -7   7   7       17.09       24.11      3.46 o
  -6   7   7      349.37      370.59      8.55 o
  -5   7   7      109.48      111.18      7.65 o
  -4   7   7      160.72      164.42      4.93 o
  -3   7   7      100.22       94.89      3.98 o
  -2   7   7        7.56        4.76      2.33 o
  -1   7   7       20.23       15.79      2.79 o
   0   7   7       73.61       89.36      4.40 o
   1   7   7      652.06      634.49     11.07 o
   2   7   7        0.39        0.50      2.44 o
   3   7   7       36.19       31.36      4.69 o
   4   7   7       49.54       44.75      4.57 o
   5   7   7       98.69      106.21      9.04 o
   6   7   7        4.48       -1.85      6.79 o
   7   7   7        0.11        4.32      7.41 o
   8   7   7        0.27       -1.23      8.02 o
   9   7   7       46.29       62.34     14.81 o
 -15   8   7        0.55       -5.41      5.41 o
 -14   8   7        0.45       -5.17      5.17 o
 -13   8   7       53.75       53.53      7.27 o
 -12   8   7       11.27       11.71      5.73 o
 -11   8   7       12.32        8.88      4.37 o
 -10   8   7       80.53       74.99      5.05 o
  -9   8   7       66.52       62.25      4.65 o
  -8   8   7       34.24       31.58      3.91 o
  -7   8   7      415.96      441.84      9.58 o
  -6   8   7       59.76       57.97      5.11 o
  -5   8   7       19.21       15.83      3.90 o
  -4   8   7      119.89      107.05      5.14 o
  -3   8   7      205.76      196.95      6.57 o
  -2   8   7        0.92        0.06      3.26 o
  -1   8   7        2.50        4.05      2.96 o
   0   8   7      108.64       94.10      4.22 o
   1   8   7      135.32      149.06      5.25 o
   2   8   7       45.24       38.53      6.41 o
   3   8   7      175.89      188.92      7.62 o
   4   8   7        2.57       -2.30      3.30 o
   5   8   7        0.72       -0.31      4.80 o
   6   8   7       11.95       11.73      8.02 o
   7   8   7        0.04       -6.79      7.41 o
   8   8   7        2.64        1.85      8.02 o
   9   8   7        4.45        9.26      9.88 o
 -15   9   7        7.67       11.07      7.44 o
 -14   9   7       11.45        8.91      5.82 o
 -13   9   7       20.75       36.85      6.77 o
 -12   9   7        4.59        0.61      5.08 o
 -11   9   7        0.21       -4.92      4.92 o
 -10   9   7       22.99       20.67      3.83 o
  -9   9   7       34.11       44.24      3.82 o
  -8   9   7        1.94        4.83      3.11 o
  -7   9   7       44.20       54.98      5.13 o
  -6   9   7      122.29      139.70      6.54 o
  -5   9   7       42.53       46.51      4.09 o
  -4   9   7       85.16       84.46      4.91 o
  -3   9   7      136.67      144.70      5.74 o
  -2   9   7        0.04       -2.60      2.60 o
  -1   9   7      152.33      143.43      5.98 o
   0   9   7        2.99        3.76      3.19 o
   1   9   7      771.94      809.51     20.17 o
   2   9   7        6.09        3.65      3.47 o
   3   9   7        6.97        6.70      3.39 o
   4   9   7        5.27        2.82      3.26 o
   5   9   7       19.72       14.69      6.50 o
   6   9   7        2.76        4.32      7.41 o
   7   9   7        3.68        9.88      8.64 o
   8   9   7        0.17       -0.62      8.64 o
 -15  10   7        0.66       -2.53      6.44 o
 -14  10   7        9.89        1.08      5.94 o
 -13  10   7      107.03      118.78      9.21 o
 -12  10   7      180.11      179.42     10.15 o
 -11  10   7       14.37       11.02      4.33 o
 -10  10   7       75.83       84.48      5.26 o
  -9  10   7       14.90       11.23      3.59 o
  -8  10   7        1.43       -1.30      3.09 o
  -7  10   7      222.76      225.38      7.48 o
  -6  10   7       43.30       38.63      4.72 o
  -5  10   7        9.98        9.92      4.19 o
  -4  10   7       56.89       54.41      4.28 o
  -3  10   7      725.31      769.27     13.54 o
  -2  10   7       49.92       37.46      3.84 o
  -1  10   7      234.15      238.76      8.77 o
   0  10   7      183.69      174.68      7.61 o
   1  10   7      444.95      505.96     15.13 o
   2  10   7        5.70        5.47      4.32 o
   3  10   7      254.77      274.58      9.04 o
   4  10   7        0.02        8.65      4.09 o
   5  10   7       48.17       49.47     14.50 o
   6  10   7       58.52       48.14     11.73 o
   7  10   7        0.08        2.47      8.64 o
   8  10   7        9.43       12.34     10.49 o
 -14  11   7       10.63       23.05      6.70 o
 -13  11   7       11.58       13.51      5.95 o
 -12  11   7        0.58       -4.68      4.68 o
 -11  11   7        0.62       -3.67      3.67 o
 -10  11   7       14.40       27.09      4.81 o
  -9  11   7       32.01       37.36      4.28 o
  -8  11   7      289.16      294.97      8.40 o
  -7  11   7       28.17       26.86      3.82 o
  -6  11   7        6.65        7.23      3.48 o
  -5  11   7        4.70        0.43      2.93 o
  -4  11   7        0.00       -2.56      2.56 o
  -3  11   7        8.77        8.05      3.17 o
  -2  11   7        0.62        0.65      2.87 o
  -1  11   7        0.18        1.06      3.29 o
   0  11   7       91.74       73.33      9.28 o
   1  11   7       21.31       24.61      4.81 o
   2  11   7        8.03        4.10      4.15 o
   3  11   7      157.93      134.75     11.69 o
   4  11   7       20.13       23.29      5.19 o
   5  11   7       24.21       31.50      7.99 o
   6  11   7        0.56       -5.55      6.79 o
   7  11   7        2.47       -6.79      7.41 o
   8  11   7        2.24        8.02      9.88 o
 -14  12   7       12.93        5.91      6.05 o
 -13  12   7        6.86        7.20      5.90 o
 -12  12   7       86.13      107.79      8.81 o
 -11  12   7       30.57       36.97      6.35 o
 -10  12   7        0.51        3.99      4.06 o
  -9  12   7       12.33        4.25      3.89 o
  -8  12   7       25.34       21.77      4.43 o
  -7  12   7       11.30       11.47      3.36 o
  -6  12   7       76.48       82.00      4.82 o
  -5  12   7        1.51        3.43      2.91 o
  -4  12   7       58.54       59.27      4.26 o
  -3  12   7      130.02      132.89      5.53 o
  -2  12   7      144.35      117.32      5.85 o
  -1  12   7        1.26       -2.89      2.89 o
   0  12   7       73.48       75.49      6.34 o
   1  12   7      134.49      130.46     11.12 o
   2  12   7       20.13        5.81      8.64 o
   3  12   7      164.97      185.52     13.26 o
   4  12   7        1.51       -1.19      7.41 o
   5  12   7       88.46       90.41     18.52 o
   6  12   7       12.87       15.43      9.88 o
   7  12   7        7.79        9.26      9.26 o
   8  12   7        0.77        8.02      9.26 o
 -14  13   7        1.07       -4.77      6.08 o
 -13  13   7      102.35      119.82      9.53 o
 -12  13   7       36.13       48.18      7.18 o
 -11  13   7        8.46       -4.71      4.71 o
 -10  13   7       11.67       13.45      4.38 o
  -9  13   7       12.15        8.94      4.07 o
  -8  13   7      210.47      192.85      8.11 o
  -7  13   7        1.22        1.42      3.67 o
  -6  13   7        3.84       -0.40      3.37 o
  -5  13   7       86.53       88.44      5.77 o
  -4  13   7       83.95       78.10      5.64 o
  -3  13   7       26.07       18.96      3.48 o
  -2  13   7       89.83       88.91      7.49 o
  -1  13   7        1.25       -2.71      4.06 o
   0  13   7      229.52      223.08     13.78 o
   1  13   7        0.20       -4.63      5.47 o
   2  13   7       11.13       -0.66      5.59 o
   3  13   7       54.10       70.38     16.97 o
   4  13   7      119.56      143.49     12.65 o
   5  13   7      111.41      146.13     15.12 o
   6  13   7        4.73       -1.37      6.50 o
   7  13   7        1.59       11.73      9.26 o
   8  13   7        4.19        1.85      9.26 o
 -14  14   7        1.39       -4.98      6.44 o
 -13  14   7        2.54        6.65      5.98 o
 -12  14   7        1.26       -4.95      4.95 o
 -11  14   7        1.24        1.74      5.09 o
 -10  14   7       71.07       71.54      7.39 o
  -9  14   7       74.39       68.95      7.13 o
  -8  14   7        3.40       -0.35      4.53 o
  -7  14   7      129.80      137.98      7.04 o
  -6  14   7       69.69       71.39      5.74 o
  -5  14   7        0.24        3.45      3.27 o
  -4  14   7      132.10      126.33      8.82 o
  -3  14   7       44.37       31.72      5.15 o
  -2  14   7       91.65       73.77      6.29 o
  -1  14   7       20.97       11.95      6.37 o
   0  14   7        2.32        9.32      6.26 o
   1  14   7       83.16       64.20      9.64 o
   2  14   7       34.26       23.59      7.27 o
   3  14   7        3.22        1.30     10.18 o
   4  14   7        0.12        2.33      7.10 o
   5  14   7        3.76        6.75      9.26 o
   6  14   7        0.09        2.62      6.79 o
   7  14   7       18.14       28.39     11.73 o
 -13  15   7       44.45       38.63      7.17 o
 -12  15   7       76.39       85.34      9.35 o
 -11  15   7       18.36        8.72      5.51 o
 -10  15   7       74.02       74.84      9.13 o
  -9  15   7        1.61       -4.30      4.30 o
  -8  15   7       71.90       94.04      9.62 o
  -7  15   7       27.73       28.40      5.49 o
  -6  15   7       98.46      102.05      6.25 o
  -5  15   7      131.12      127.83      6.69 o
  -4  15   7      185.59      177.40      8.86 o
  -3  15   7        2.12        3.84      4.19 o
  -2  15   7        5.87        6.14      4.02 o
  -1  15   7       84.85       77.34      9.64 o
   0  15   7       29.49       41.40      7.99 o
   1  15   7       27.30       11.13     10.18 o
   2  15   7       13.89       12.05      7.08 o
   3  15   7       25.81       20.74      7.41 o
   4  15   7       57.69       77.38     14.20 o
   5  15   7       87.88       87.93     11.32 o
   6  15   7        3.21       12.46      7.86 o
   7  15   7       15.26       27.16     11.73 o
 -13  16   7        4.86        9.33      8.13 o
 -12  16   7       25.53       27.80      7.13 o
 -11  16   7       20.42       22.18      6.26 o
 -10  16   7        0.27       -4.65      4.65 o
  -9  16   7       20.68       18.20      5.38 o
  -8  16   7       29.41       36.82      6.00 o
  -7  16   7        5.56        1.31      4.33 o
  -6  16   7      103.35      106.35      7.47 o
  -5  16   7      190.08      226.08     10.11 o
  -4  16   7      109.09      105.35      6.36 o
  -3  16   7       23.00       16.64      5.61 o
  -2  16   7       24.76       21.54      5.03 o
  -1  16   7        4.76        6.73      8.33 o
   0  16   7        0.05        0.32      6.48 o
   1  16   7       11.40        9.38      6.16 o
   2  16   7       11.28        0.48      9.88 o
   3  16   7       10.90        2.59      6.16 o
   4  16   7        0.64       14.45      6.82 o
   5  16   7        1.10        3.09     10.18 o
   6  16   7       28.38       22.45      9.32 o
   7  16   7        2.82       -2.47      9.26 o
 -13  17   7        2.15       -3.68      6.94 o
 -12  17   7        0.00        0.71      5.47 o
 -11  17   7       63.96       79.92      8.14 o
 -10  17   7       75.17       67.82      8.18 o
  -9  17   7       23.83       12.26      5.25 o
  -8  17   7       34.29       30.91      5.77 o
  -7  17   7       56.64       61.18      6.43 o
  -6  17   7        9.46       -2.67      5.25 o
  -5  17   7       10.64        7.81      5.61 o
  -4  17   7       38.52       50.36      6.68 o
  -3  17   7       65.21       58.74      6.20 o
  -2  17   7       60.43       64.85      6.52 o
  -1  17   7       61.73       87.42     14.50 o
   0  17   7        2.16        1.81      6.26 o
   1  17   7       61.29       86.91     10.97 o
   2  17   7        5.05        9.39      6.73 o
   3  17   7       18.78       16.25      7.41 o
   4  17   7        9.13       21.92      7.65 o
   5  17   7        0.84        4.88     18.82 o
   6  17   7        0.74       11.54      7.99 o
 -12  18   7       14.27       -2.43      5.50 o
 -11  18   7        0.45       -8.11      8.11 o
 -10  18   7        2.29       -4.25      6.24 o
  -9  18   7        2.92        3.15      4.79 o
  -8  18   7        1.20       -2.71      4.36 o
  -7  18   7        6.75        8.33      7.49 o
  -6  18   7       18.45        2.19      5.48 o
  -5  18   7        6.49       -0.57      4.28 o
  -4  18   7       53.07       58.33      6.37 o
  -3  18   7       27.67       33.61      8.55 o
  -2  18   7        0.44       -6.15      6.15 o
  -1  18   7       51.34       62.34      9.92 o
   0  18   7       68.89       82.71     10.97 o
   1  18   7       35.82       44.78      9.04 o
   2  18   7       69.79       82.19     11.25 o
   3  18   7       17.24       29.10      8.11 o
   4  18   7       16.55       18.56      8.30 o
   5  18   7        4.49        2.08      6.35 o
   6  18   7       48.10       56.22     10.97 o
 -12  19   7        1.04       -7.81     10.82 o
 -11  19   7        6.59        0.14      5.29 o
 -10  19   7       17.68       19.18      6.08 o
  -9  19   7       44.91       43.00      6.76 o
  -8  19   7        0.09       -5.69      5.69 o
  -7  19   7        3.31        0.84      9.99 o
  -6  19   7        0.05       -0.61      5.25 o
  -5  19   7        0.18       -4.11      4.16 o
  -4  19   7       12.93       11.56      8.37 o
  -3  19   7        4.19        2.97      4.37 o
  -2  19   7        8.53        4.36      9.59 o
  -1  19   7       46.88       58.20      9.92 o
   0  19   7       76.51       69.90     10.53 o
   1  19   7        0.57       15.64      6.91 o
   2  19   7       16.18       22.10     12.96 o
   3  19   7        0.00       -4.17      5.79 o
   4  19   7        0.07        3.21      8.64 o
   5  19   7        0.50       -2.72      7.08 o
 -11  20   7        0.61       -3.25      5.99 o
 -10  20   7        2.11       -6.39      6.39 o
  -9  20   7       32.19       25.21      7.70 o
  -8  20   7       14.94        8.05      6.47 o
  -7  20   7       10.58        7.32      6.30 o
  -6  20   7        0.49       -3.68      5.68 o
  -5  20   7       16.20       19.41      5.29 o
  -4  20   7        7.29       11.46      4.90 o
  -3  20   7       43.82       50.02      6.48 o
  -2  20   7        1.03       -5.19      5.19 o
  -1  20   7       10.06       11.32      8.64 o
   0  20   7        6.81       -0.54      6.35 o
   1  20   7       49.15       61.45     10.53 o
   2  20   7       41.98       46.05      9.57 o
   3  20   7        9.15        3.01      6.96 o
   4  20   7        0.44       -4.49      6.62 o
   5  20   7        1.53        3.44      8.02 o
 -11  21   7       55.79       41.74     11.12 o
 -10  21   7       11.84       13.27      9.34 o
  -9  21   7       41.66       35.72      8.64 o
  -8  21   7       24.04       15.12      6.91 o
  -7  21   7       11.98        2.73      5.97 o
  -6  21   7       44.92       38.19      7.60 o
  -5  21   7        3.38        1.54      4.70 o
  -4  21   7        4.66       -0.35      5.17 o
  -3  21   7        2.60        8.45      5.60 o
  -2  21   7        1.94        0.89      5.53 o
  -1  21   7       11.30       22.06     12.65 o
   0  21   7       39.53       25.24      8.60 o
   1  21   7        7.40        8.52      7.19 o
   2  21   7       11.56        6.21      6.82 o
   3  21   7        8.35        6.26      9.26 o
   4  21   7        4.30       -7.27      7.27 o
 -10  22   7        4.29       12.62      9.34 o
  -9  22   7       15.62       19.53      9.48 o
  -8  22   7        0.01        1.60      6.43 o
  -7  22   7        0.20        8.49      6.08 o
  -6  22   7        4.50       13.74      6.71 o
  -5  22   7        0.00        3.23      5.35 o
  -4  22   7        9.35        4.90      5.43 o
  -3  22   7        8.04       14.58      6.19 o
  -2  22   7       11.68        6.74      6.24 o
  -1  22   7       13.08       11.86      7.65 o
   0  22   7        3.37       -0.47      6.82 o
   1  22   7        2.83       13.72      8.33 o
   2  22   7        0.10       -4.80      6.48 o
   3  22   7        0.49       -4.85      7.41 o
   4  22   7        1.52        6.46      7.46 o
  -9  23   7        3.65        5.00     10.49 o
  -8  23   7       28.89       46.35     11.27 o
  -7  23   7        1.83       10.13      6.80 o
  -6  23   7       41.61       49.88      8.37 o
  -5  23   7        0.05       -2.96      4.85 o
  -4  23   7       16.02       27.45      7.84 o
  -3  23   7        5.23        7.16      6.49 o
  -2  23   7        0.16       -2.68      7.03 o
  -1  23   7       12.34       27.94      8.56 o
   0  23   7        5.59        6.16      7.75 o
   1  23   7        3.04        0.23      6.91 o
   2  23   7        3.00       -6.42      7.19 o
   3  23   7       24.77       25.59      9.48 o
  -8  24   7       13.14       17.14      9.64 o
  -7  24   7       17.79       36.65     10.45 o
  -6  24   7       43.13       44.83      8.49 o
  -5  24   7       37.22       42.02      6.95 o
  -4  24   7       15.29       30.50      7.31 o
  -3  24   7      101.60      117.30     10.76 o
  -2  24   7        0.02        2.53      6.53 o
  -1  24   7       60.45       59.47     11.11 o
   0  24   7       15.76       25.08      9.19 o
   1  24   7        3.04        8.97      8.11 o
   2  24   7        2.11       13.18     10.18 o
  -7  25   7       10.77       20.66      9.34 o
  -6  25   7        0.09       -2.30      7.65 o
  -5  25   7        0.00       -3.29      5.23 o
  -4  25   7        4.70        5.41      6.41 o
  -3  25   7        6.87        3.41      7.78 o
  -2  25   7        1.71        0.30      7.49 o
  -1  25   7        0.04        0.44      6.88 o
   0  25   7        1.75        3.17      9.57 o
   1  25   7        0.37        7.77      8.56 o
  -6  26   7       35.84       35.27     11.73 o
  -5  26   7        2.35        1.36      8.22 o
  -4  26   7       51.00       54.91      9.04 o
  -3  26   7       78.24       97.90     10.31 o
  -2  26   7        0.36        4.72      6.77 o
  -1  26   7       50.96       77.90      9.98 o
 -15   0   8       17.25        8.27     11.11 o
 -14   0   8        0.41       -7.36      7.86 o
 -13   0   8       14.02       15.17      8.70 o
 -12   0   8       18.14       -3.59      7.11 o
 -11   0   8        4.52       -1.61      7.10 o
 -10   0   8       29.21       21.18     19.75 o
  -9   0   8      258.16      269.00     13.65 o
  -8   0   8      410.51      433.69     16.97 o
  -7   0   8       10.23        9.31      5.54 o
  -6   0   8        2.61        6.32      4.48 o
  -5   0   8       74.59       82.21      6.66 o
  -4   0   8       62.82       63.84      6.28 o
  -3   0   8       26.88       32.60      6.41 o
  -2   0   8       10.63        8.33      3.69 o
  -1   0   8      358.78      351.34     10.53 o
   0   0   8      922.50     1000.46     19.87 o
   1   0   8       25.06       20.91      4.34 o
   2   0   8       29.53       21.60      8.02 o
   3   0   8       24.70       32.71      9.26 o
   4   0   8        7.34        5.55      6.79 o
   5   0   8      122.77      106.78     14.20 o
   6   0   8        2.64        8.02      8.64 o
   7   0   8        0.30        4.32      8.02 o
 -15   1   8       13.07        7.35      6.62 o
 -14   1   8        3.57        0.32      5.78 o
 -13   1   8        1.25       -5.22      5.22 o
 -12   1   8        3.01        0.53      5.88 o
 -11   1   8        8.66        3.09      4.92 o
 -10   1   8       17.34        7.85      5.28 o
  -9   1   8       11.18       10.79      3.70 o
  -8   1   8        9.30        5.24      3.40 o
  -7   1   8        3.50        4.26      3.25 o
  -6   1   8        2.60        2.89      3.77 o
  -5   1   8       14.40       11.11      3.33 o
  -4   1   8        3.13        3.42      2.97 o
  -3   1   8       19.33       21.11      3.17 o
  -2   1   8        7.41        5.03      2.58 o
  -1   1   8       12.84        9.69      2.71 o
   0   1   8       14.18       22.09      3.37 o
   1   1   8      154.91      159.75      7.48 o
   2   1   8        1.06        0.46      3.45 o
   3   1   8       40.54       40.41      6.75 o
   4   1   8       24.51       30.20      6.32 o
   5   1   8       12.16        8.32      5.44 o
   6   1   8       16.76       25.81      6.79 o
   7   1   8        6.54       -2.47      7.41 o
   8   1   8        3.50       -4.32      8.02 o
 -15   2   8        6.76       -0.37      6.22 o
 -14   2   8        5.16       -4.31      5.61 o
 -13   2   8       10.19        0.91      5.20 o
 -12   2   8        2.71        3.07      5.23 o
 -11   2   8        1.37        3.37      5.37 o
 -10   2   8       23.97       11.50      5.30 o
  -9   2   8      216.47      223.26      8.87 o
  -8   2   8      437.20      478.06     10.77 o
  -7   2   8       20.68       19.44      3.70 o
  -6   2   8       96.95       96.31      5.15 o
  -5   2   8        2.91       -0.30      3.09 o
  -4   2   8        3.46       -1.49      2.99 o
  -3   2   8        7.86        7.56      2.87 o
  -2   2   8       72.91       74.32      3.84 o
  -1   2   8       87.24       71.76      4.20 o
   0   2   8      640.93      667.00     10.75 o
   1   2   8      134.30      125.29      5.02 o
   2   2   8       25.26       27.47      3.91 o
   3   2   8        0.47       -0.91      5.55 o
   4   2   8        5.10       10.44      4.74 o
   5   2   8       14.21       17.90      5.88 o
   6   2   8        0.58        8.02      8.02 o
   7   2   8        4.12       -0.62      8.02 o
   8   2   8        1.86       -1.23      8.64 o
 -15   3   8       20.40       11.06      8.21 o
 -14   3   8        4.52        2.70      6.07 o
 -13   3   8       27.99       13.91      6.05 o
 -12   3   8        0.01       -1.74      5.00 o
 -11   3   8       94.30       95.58      8.20 o
 -10   3   8        0.44        3.76      4.82 o
  -9   3   8       41.70       50.08      5.29 o
  -8   3   8       61.94       67.04      4.80 o
  -7   3   8        4.72        3.04      3.11 o
  -6   3   8        5.39        2.21      4.06 o
  -5   3   8       18.20       14.68      3.37 o
  -4   3   8        0.20       -2.84      2.84 o
  -3   3   8       66.12       65.54      4.00 o
  -2   3   8       86.21       84.38      4.35 o
  -1   3   8      118.74      113.68      4.48 o
   0   3   8      298.21      332.44      7.22 o
   1   3   8      108.91      104.03      4.93 o
   2   3   8       40.03       39.57      4.45 o
   3   3   8        5.37        2.50     12.34 o
   4   3   8       47.58       39.04      6.94 o
   5   3   8       28.35       27.89      6.75 o
   6   3   8       72.85       90.11     14.20 o
   7   3   8       14.91       21.60     10.49 o
   8   3   8       21.08       30.86     11.73 o
 -15   4   8        0.04       -5.99      5.99 o
 -14   4   8       30.91       15.75      6.43 o
 -13   4   8        2.73        7.70      9.18 o
 -12   4   8        9.16        6.61      5.37 o
 -11   4   8       75.65       58.10      7.20 o
 -10   4   8        0.01        2.27      7.22 o
  -9   4   8      168.44      191.03      8.06 o
  -8   4   8      102.10       97.16      5.54 o
  -7   4   8       32.70       41.27      4.28 o
  -6   4   8      207.55      191.76      6.67 o
  -5   4   8        8.03        8.64      3.19 o
  -4   4   8       41.94       41.29      5.21 o
  -3   4   8       82.56       78.02      5.16 o
  -2   4   8      148.90      165.90      5.61 o
  -1   4   8        3.03        4.69      2.49 o
   0   4   8      218.06      227.95      6.07 o
   1   4   8       18.96       26.79      3.44 o
   2   4   8        8.68        5.77      3.16 o
   3   4   8        0.31        0.00      4.36 o
   4   4   8       44.09       38.67      6.67 o
   5   4   8       10.58        4.32      7.41 o
   6   4   8        3.08       16.66      8.64 o
   7   4   8        2.68       12.34      9.26 o
   8   4   8        0.09        8.64      9.26 o
 -15   5   8        2.47       -3.74      6.11 o
 -14   5   8        0.09       -5.07      5.47 o
 -13   5   8        0.48        3.40      5.76 o
 -12   5   8       10.76       14.60      7.37 o
 -11   5   8       46.50       39.10      6.71 o
 -10   5   8       17.98        6.89      6.71 o
  -9   5   8        0.86        5.35      4.07 o
  -8   5   8       16.65       18.84      3.89 o
  -7   5   8        2.64        0.65      3.18 o
  -6   5   8      115.68      103.63      5.21 o
  -5   5   8        1.58       -2.93      2.93 o
  -4   5   8       21.21       18.25      3.10 o
  -3   5   8      149.02      172.08      5.64 o
  -2   5   8      189.10      205.06      6.13 o
  -1   5   8        5.41        2.50      2.47 o
   0   5   8      118.63      133.18      4.99 o
   1   5   8        0.27       -0.77      2.61 o
   2   5   8      106.43       98.37      5.45 o
   3   5   8        3.55        3.55      3.86 o
   4   5   8       54.12       41.35     10.49 o
   5   5   8        7.72       11.73      8.64 o
   6   5   8       27.22       35.18     11.11 o
   7   5   8        3.81        2.47      8.64 o
   8   5   8        6.93        1.85      9.26 o
 -15   6   8        0.30       -5.90      5.90 o
 -14   6   8       21.00       20.02      6.72 o
 -13   6   8       72.77       55.82      7.70 o
 -12   6   8       18.80       21.26      5.85 o
 -11   6   8       35.96       19.21      5.92 o
 -10   6   8       77.31       87.00      7.71 o
  -9   6   8       17.77       21.31      4.42 o
  -8   6   8      476.14      499.42     12.21 o
  -7   6   8       52.44       44.12      4.25 o
  -6   6   8        1.23       -0.14      2.88 o
  -5   6   8      214.29      209.46      6.76 o
  -4   6   8      637.93      638.38     11.16 o
  -3   6   8       94.76       89.91      4.49 o
  -2   6   8       43.52       35.88      3.47 o
  -1   6   8       35.67       37.89      3.55 o
   0   6   8       40.43       53.49      3.70 o
   1   6   8        6.39        2.18      2.78 o
   2   6   8        0.02        2.22      3.03 o
   3   6   8        1.42        7.39      6.37 o
   4   6   8       19.62       26.54      9.26 o
   5   6   8       37.85       56.78     12.34 o
   6   6   8       29.16        8.64      8.64 o
   7   6   8        1.29       -0.62      8.02 o
 -15   7   8        8.07        5.50      6.89 o
 -14   7   8        7.09       -0.30      5.66 o
 -13   7   8        2.27       -5.42      5.42 o
 -12   7   8        0.18       -4.96      5.11 o
 -11   7   8        0.53        1.31      5.31 o
 -10   7   8      151.64      160.16      7.80 o
  -9   7   8       33.23       29.68      4.36 o
  -8   7   8        2.46        4.27      3.41 o
  -7   7   8      301.37      309.23      8.41 o
  -6   7   8       19.35       22.63      4.09 o
  -5   7   8      140.53      140.12      8.05 o
  -4   7   8       61.78       69.11      4.09 o
  -3   7   8       21.10       30.91      4.21 o
  -2   7   8      286.74      259.12      6.75 o
  -1   7   8      156.43      159.43      5.54 o
   0   7   8       93.08       84.96      5.78 o
   1   7   8       50.10       58.40      5.08 o
   2   7   8      126.29      110.56      6.37 o
   3   7   8       23.37       20.47     10.18 o
   4   7   8       24.73       25.31      9.26 o
   5   7   8        4.88        9.88      8.02 o
   6   7   8        0.26       -6.79      8.02 o
   7   7   8        0.00        4.32      8.64 o
 -14   8   8        3.44       -5.71      5.71 o
 -13   8   8       71.20       73.76      8.45 o
 -12   8   8       17.19        3.40      7.22 o
 -11   8   8       57.38       55.69      7.34 o
 -10   8   8        5.63        9.53      4.38 o
  -9   8   8      246.53      264.38      8.33 o
  -8   8   8      495.11      493.27     10.95 o
  -7   8   8        3.71        4.94      4.06 o
  -6   8   8       38.42       36.09      4.82 o
  -5   8   8        0.27       -3.49      3.49 o
  -4   8   8      222.82      215.63      7.82 o
  -3   8   8      160.59      157.85      9.18 o
  -2   8   8      272.09      273.30      8.14 o
  -1   8   8        0.10        0.92      3.13 o
   0   8   8      574.06      595.22     13.66 o
   1   8   8      141.01      148.73      6.96 o
   2   8   8        0.42       -1.75      3.19 o
   3   8   8        2.89       -3.06      5.47 o
   4   8   8        0.94        4.94      8.02 o
   5   8   8       95.64      114.80     16.05 o
   6   8   8       20.10       16.05      9.88 o
   7   8   8        7.98        4.94      9.26 o
 -14   9   8        0.00        2.14      6.07 o
 -13   9   8        2.33       -5.63      6.68 o
 -12   9   8       25.47       10.96      5.92 o
 -11   9   8        0.25        0.67      5.19 o
 -10   9   8       20.17       19.12      5.12 o
  -9   9   8        0.97        3.09      4.19 o
  -8   9   8        0.02       -3.86      3.86 o
  -7   9   8      361.77      370.80     10.90 o
  -6   9   8       35.60       32.46      4.65 o
  -5   9   8       86.68       97.86      5.50 o
  -4   9   8       34.54       42.65      4.29 o
  -3   9   8        2.86        0.00      3.12 o
  -2   9   8       24.92       24.87      5.38 o
  -1   9   8       43.71       30.30      4.05 o
   0   9   8        1.53        7.50      5.51 o
   1   9   8       25.24       28.56      7.89 o
   2   9   8       15.04       12.71      3.83 o
   3   9   8        1.51       -2.85      3.34 o
   4   9   8        0.40       -5.55      5.55 o
   5   9   8        2.42        6.79      8.02 o
   6   9   8        8.92       10.49      9.26 o
   7   9   8        3.07       -1.85      8.64 o
 -14  10   8        2.02       -5.68      5.68 o
 -13  10   8        3.45       -5.72      5.72 o
 -12  10   8        4.12        0.00      5.54 o
 -11  10   8        1.75       -1.23      5.04 o
 -10  10   8        8.34        2.46      3.99 o
  -9  10   8       58.09       67.71      5.96 o
  -8  10   8      109.09      101.73      6.47 o
  -7  10   8       10.16        8.41      4.00 o
  -6  10   8      110.15      115.76      6.46 o
  -5  10   8        1.03        2.66      3.22 o
  -4  10   8       12.04       16.16      3.73 o
  -3  10   8       22.05       12.85      3.55 o
  -2  10   8        5.37        6.34      3.39 o
  -1  10   8        1.41        1.11      4.81 o
   0  10   8      168.20      149.37     17.02 o
   1  10   8       14.95        9.21      9.32 o
   2  10   8        0.12        1.67      4.36 o
   3  10   8        0.24       -3.24      3.94 o
   4  10   8        7.65       11.57      6.82 o
   5  10   8       32.24       35.80     11.73 o
   6  10   8        1.92        4.94      8.64 o
   7  10   8        1.43       -7.41      8.02 o
 -14  11   8        4.04        1.80      6.21 o
 -13  11   8        0.08       -5.29      5.29 o
 -12  11   8       14.56       11.12      6.42 o
 -11  11   8       20.09       20.38      6.19 o
 -10  11   8       31.72       24.77      7.57 o
  -9  11   8        0.94       -2.05      3.82 o
  -8  11   8        2.44        2.32      3.93 o
  -7  11   8       20.61       22.28      4.52 o
  -6  11   8        3.57        0.01      3.70 o
  -5  11   8       50.60       46.98      4.51 o
  -4  11   8        0.64       -3.06      3.06 o
  -3  11   8        5.64       11.11      3.55 o
  -2  11   8       88.21       90.31      5.88 o
  -1  11   8        1.93        2.47      3.94 o
   0  11   8       30.15       26.41      5.58 o
   1  11   8       36.33       50.89      6.52 o
   2  11   8       29.94       27.07      7.41 o
   3  11   8        3.38       16.35      9.88 o
   4  11   8        1.21       12.77     16.36 o
   5  11   8        0.01        4.32      8.64 o
   6  11   8       14.19        1.23      9.26 o
   7  11   8        4.71       12.34     10.49 o
 -14  12   8        0.00       -4.22      5.78 o
 -13  12   8       73.87      106.38     10.24 o
 -12  12   8        0.50       -5.79      5.79 o
 -11  12   8       13.37        0.58      5.39 o
 -10  12   8       53.89       46.14      7.13 o
  -9  12   8        3.42        1.45      4.82 o
  -8  12   8        2.64       10.34      5.07 o
  -7  12   8       34.96       35.30      4.94 o
  -6  12   8       34.12       33.12      4.67 o
  -5  12   8       16.46       13.66      3.51 o
  -4  12   8      259.59      278.02      8.33 o
  -3  12   8      228.72      249.25      8.76 o
  -2  12   8       89.23      103.82      6.00 o
  -1  12   8       28.56       29.85      4.79 o
   0  12   8        6.91        6.42      6.16 o
   1  12   8       34.51       27.49      8.33 o
   2  12   8        0.22        5.61      6.62 o
   3  12   8       33.03       47.71      9.32 o
   4  12   8       25.41       18.16      7.99 o
   5  12   8        6.81       14.20      9.88 o
   6  12   8        1.22        4.94      9.26 o
 -13  13   8        2.88        4.17      6.57 o
 -12  13   8        0.22       -7.04      7.04 o
 -11  13   8       22.97       21.80      7.48 o
 -10  13   8       39.53       39.32      6.75 o
  -9  13   8       21.56       33.68      6.46 o
  -8  13   8       13.69       11.44      7.75 o
  -7  13   8       19.14       24.70      5.52 o
  -6  13   8        0.00       -4.37      4.37 o
  -5  13   8       40.39       58.89      5.75 o
  -4  13   8        0.36        2.59      4.30 o
  -3  13   8       55.26       67.99      6.68 o
  -2  13   8        0.09       -0.38      4.79 o
  -1  13   8       54.15       54.90      7.63 o
   0  13   8      166.80      136.60     12.13 o
   1  13   8       38.69       28.25     12.65 o
   2  13   8       15.61       26.51      7.99 o
   3  13   8        0.80        5.87      6.96 o
   4  13   8        0.14       -4.30      6.05 o
   5  13   8        8.62        9.88      9.26 o
   6  13   8        4.35        2.47      8.64 o
 -13  14   8       50.00       67.14      9.06 o
 -12  14   8        9.70       -1.36      5.83 o
 -11  14   8        0.98       -5.39      5.39 o
 -10  14   8       55.83       51.96      7.32 o
  -9  14   8       98.81      105.93      9.38 o
  -8  14   8      146.09      147.80      9.16 o
  -7  14   8       87.58      104.49      8.20 o
  -6  14   8      135.14      144.28     12.16 o
  -5  14   8       22.03       23.88      5.54 o
  -4  14   8      234.57      235.21     10.55 o
  -3  14   8       45.52       46.27      8.82 o
  -2  14   8        5.47        0.79      5.31 o
  -1  14   8        5.90       14.10      6.62 o
   0  14   8       13.75       25.96      7.65 o
   1  14   8       35.43       43.09      9.02 o
   2  14   8       10.93        4.42      6.50 o
   3  14   8       13.06       12.91      7.53 o
   4  14   8       29.35       35.81      9.32 o
   5  14   8       35.98       48.51     19.13 o
   6  14   8        8.78       18.52     11.11 o
 -13  15   8        3.83        6.69      6.45 o
 -12  15   8        1.36       -4.77      5.52 o
 -11  15   8        1.49       -2.73      5.40 o
 -10  15   8       45.22       32.78      8.35 o
  -9  15   8       13.57       18.03      5.68 o
  -8  15   8       42.42       35.01      7.09 o
  -7  15   8        5.25       -0.56      4.74 o
  -6  15   8        0.52        3.45      9.37 o
  -5  15   8        9.81        7.96      4.97 o
  -4  15   8        0.06        1.22      4.17 o
  -3  15   8       37.93       30.62      5.71 o
  -2  15   8       21.50       28.61      6.30 o
  -1  15   8        1.54       -8.02      8.02 o
   0  15   8        1.45       -5.04      5.79 o
   1  15   8       24.25       42.46      9.19 o
   2  15   8       19.68       12.54      9.57 o
   3  15   8       31.50       24.94      8.60 o
   4  15   8        0.72       -4.40      9.26 o
   5  15   8       13.66        3.62      7.41 o
 -12  16   8        1.11       -3.91      6.12 o
 -11  16   8       12.32        2.65      7.84 o
 -10  16   8       21.47       20.39      9.00 o
  -9  16   8        3.10       -0.22      5.12 o
  -8  16   8       18.92       21.23      5.92 o
  -7  16   8        6.35        1.83      6.10 o
  -6  16   8        0.05        0.72      5.38 o
  -5  16   8        0.85        6.21      5.16 o
  -4  16   8        1.84        7.58      4.68 o
  -3  16   8       31.58       21.75      5.27 o
  -2  16   8        0.35        0.10      5.41 o
  -1  16   8       19.50       16.05      7.99 o
   0  16   8        0.00        4.66      7.41 o
   1  16   8       41.94       44.60     10.80 o
   2  16   8        8.39        6.68      7.08 o
   3  16   8        1.52       -4.08      6.67 o
   4  16   8        0.45        5.38      7.41 o
   5  16   8       19.59       22.42     11.73 o
 -12  17   8       11.18        3.30      6.18 o
 -11  17   8       24.65       15.88      6.35 o
 -10  17   8       17.85       22.07      6.12 o
  -9  17   8        4.09       -0.48      5.21 o
  -8  17   8        9.26       13.99      6.89 o
  -7  17   8        5.50        6.49      5.99 o
  -6  17   8       27.09       28.32      7.31 o
  -5  17   8       21.74       16.24      7.09 o
  -4  17   8        2.30       -4.19      4.19 o
  -3  17   8        9.12        8.01      6.55 o
  -2  17   8        2.22       -0.22      5.19 o
  -1  17   8        0.61       -3.03      5.24 o
   0  17   8        0.19        1.39      5.95 o
   1  17   8       24.90       24.94     11.73 o
   2  17   8        3.40        9.75     11.42 o
   3  17   8       25.58       25.42      9.57 o
   4  17   8        3.42        1.71     14.20 o
   5  17   8       18.42       19.13     14.81 o
 -11  18   8        0.08       -5.48      5.48 o
 -10  18   8        2.46       -4.67      5.55 o
  -9  18   8       11.80       -0.65      7.01 o
  -8  18   8        6.99        7.66      6.85 o
  -7  18   8        0.28       -1.26      5.60 o
  -6  18   8       14.04       16.48     11.39 o
  -5  18   8       21.33       32.73      6.10 o
  -4  18   8        4.93        0.01      4.51 o
  -3  18   8       12.99        7.06      7.94 o
  -2  18   8        1.97       -3.25      5.38 o
  -1  18   8        8.24       22.02      6.59 o
   0  18   8        0.01        6.58      7.41 o
   1  18   8        5.99       -2.20     10.18 o
   2  18   8        9.32        6.30      7.19 o
   3  18   8        3.61        9.97      8.30 o
   4  18   8        0.28       -9.88      9.88 o
 -11  19   8       30.55       42.11      7.50 o
 -10  19   8       18.71       24.22      7.98 o
  -9  19   8       17.98       16.08      7.72 o
  -8  19   8        0.16        6.00      6.80 o
  -7  19   8       22.24       25.26      8.89 o
  -6  19   8        0.06       -2.93      5.72 o
  -5  19   8        1.20        2.28      4.77 o
  -4  19   8        1.22        3.22      5.88 o
  -3  19   8       18.66        9.41      7.53 o
  -2  19   8       44.04       46.82      7.75 o
  -1  19   8        7.54       14.65      7.75 o
   0  19   8        1.81       10.69      7.65 o
   1  19   8       25.68       33.10     14.81 o
   2  19   8        0.07        5.80      7.19 o
   3  19   8       10.73        9.26     12.34 o
 -10  20   8        0.57       -6.67      6.67 o
  -9  20   8        1.21       -2.99      7.08 o
  -8  20   8        2.48        2.37      6.43 o
  -7  20   8       39.85       31.26      7.68 o
  -6  20   8        2.49        1.00      6.21 o
  -5  20   8       43.02       39.06     10.12 o
  -4  20   8       60.09       67.40      8.81 o
  -3  20   8        0.89       -1.07      5.61 o
  -2  20   8       72.99       82.50     10.57 o
  -1  20   8        4.62       16.60      6.72 o
   0  20   8       13.65       17.80      8.30 o
   1  20   8       13.12        6.63      7.46 o
   2  20   8        2.79        1.19      7.85 o
   3  20   8        8.37       22.88      9.02 o
  -9  21   8        4.98       -2.36      7.65 o
  -8  21   8        2.69       -0.97      6.80 o
  -7  21   8        1.46       -4.59      6.33 o
  -6  21   8       14.76       21.13      7.50 o
  -5  21   8        1.43       -5.04      5.04 o
  -4  21   8        9.89       26.70     11.53 o
  -3  21   8        4.86       10.55      6.78 o
  -2  21   8       92.52      115.05     10.85 o
  -1  21   8       45.87       66.28      9.33 o
   0  21   8        3.44       14.88      8.11 o
   1  21   8        0.58        3.09     11.42 o
   2  21   8        2.50       10.38      8.30 o
  -9  22   8        0.99       -0.26      8.89 o
  -8  22   8        3.49        2.88      7.40 o
  -7  22   8       16.18       16.80      7.68 o
  -6  22   8       29.04       40.13      8.57 o
  -5  22   8        2.14        2.20      5.32 o
  -4  22   8       91.52      123.85     20.03 o
  -3  22   8       30.65       31.94      7.90 o
  -2  22   8       35.05       36.83      8.05 o
  -1  22   8       34.94       39.58      8.35 o
   0  22   8        1.23        0.67     11.42 o
   1  22   8        0.88        3.32      7.86 o
  -8  23   8        9.57       47.53     17.90 o
  -7  23   8        5.46       10.44      7.72 o
  -6  23   8       11.14        2.22      6.88 o
  -5  23   8        1.03       -1.12      6.41 o
  -4  23   8        0.00        4.45      6.52 o
  -3  23   8        0.92        4.86      8.17 o
  -2  23   8       13.80       21.52      7.53 o
  -1  23   8       19.36       25.98      7.90 o
   0  23   8        2.82        1.93      8.11 o
  -6  24   8       10.69       16.24      7.64 o
  -5  24   8        5.14        2.92      7.06 o
  -4  24   8        6.69       14.82      7.03 o
  -3  24   8        9.60        6.53      6.81 o
  -2  24   8        2.55        7.89      6.87 o
  -1  24   8        5.73       10.48      7.03 o
 -14   1   9        0.80       -5.80      5.80 o
 -13   1   9       13.65       16.55      6.76 o
 -12   1   9       66.89       55.36      7.94 o
 -11   1   9      170.30      177.60     10.59 o
 -10   1   9       11.35        6.08      5.39 o
  -9   1   9       20.57       25.75      6.13 o
  -8   1   9       39.06       41.02     11.05 o
  -7   1   9        6.43        1.99      5.20 o
  -6   1   9        4.16        1.82      3.24 o
  -5   1   9        0.00       -3.71      3.71 o
  -4   1   9      172.22      171.95      6.59 o
  -3   1   9       71.37       72.91      4.53 o
  -2   1   9       81.10       89.57      4.83 o
  -1   1   9      158.70      160.89      6.73 o
   0   1   9      225.59      245.66      8.12 o
   1   1   9      130.30      136.30     10.96 o
   2   1   9       34.83       33.02      5.29 o
   3   1   9       11.23       25.08      6.50 o
   4   1   9       86.44      118.68     13.89 o
   5   1   9       43.67       54.61     29.01 o
   6   1   9        6.84        5.55      8.64 o
 -14   2   9        0.84       -5.70      5.70 o
 -13   2   9       12.96        7.96      6.41 o
 -12   2   9       95.32       79.35      8.37 o
 -11   2   9        6.03        5.97      5.63 o
 -10   2   9      101.62      114.32      9.15 o
  -9   2   9       48.25       58.92      7.20 o
  -8   2   9       20.82       24.56      5.85 o
  -7   2   9       17.76       22.12      4.56 o
  -6   2   9        1.52       -3.47      3.47 o
  -5   2   9        4.70        1.66      3.19 o
  -4   2   9        2.31       -1.52      3.07 o
  -3   2   9       17.27       21.25      3.40 o
  -2   2   9        0.07       -3.09      3.09 o
  -1   2   9        0.06       -1.86      3.10 o
   0   2   9       18.18       18.70      4.06 o
   1   2   9        0.28        4.24      4.13 o
   2   2   9        1.74       -3.10      4.20 o
   3   2   9        6.54        2.96      4.89 o
   4   2   9       16.91       24.05      6.50 o
   5   2   9        0.88        2.47      8.02 o
   6   2   9        1.39       14.20      9.26 o
 -14   3   9        1.83       -5.13      5.96 o
 -13   3   9        2.90       -4.63      8.37 o
 -12   3   9       22.06       10.81      6.30 o
 -11   3   9       40.37       34.53      6.84 o
 -10   3   9        4.67        5.60      5.85 o
  -9   3   9       10.65        8.23      5.73 o
  -8   3   9       11.34        8.01      5.43 o
  -7   3   9        0.01       -3.66      6.23 o
  -6   3   9       60.89       66.67      5.61 o
  -5   3   9       32.40       31.98      8.82 o
  -4   3   9      100.24      106.78      5.46 o
  -3   3   9       64.61       74.72      5.02 o
  -2   3   9        5.77       10.14      3.62 o
  -1   3   9        0.68       -2.50      2.84 o
   0   3   9       11.73        8.84      4.24 o
   1   3   9        4.28        8.14      4.01 o
   2   3   9       14.32       11.07      4.56 o
   3   3   9        0.43        4.68      4.59 o
   4   3   9        4.00        2.47      8.02 o
   5   3   9        4.18        5.55      8.64 o
   6   3   9        1.08       10.49      9.26 o
 -14   4   9        0.61       -1.40      5.99 o
 -13   4   9        0.25       -5.92      5.92 o
 -12   4   9       55.90       55.32      7.85 o
 -11   4   9       17.66       15.11      6.23 o
 -10   4   9      144.12      156.19      9.96 o
  -9   4   9       71.93       90.82      8.32 o
  -8   4   9       24.33       15.81      4.59 o
  -7   4   9       63.57       59.91      5.62 o
  -6   4   9       40.08       35.46      4.80 o
  -5   4   9       22.59       34.19      5.16 o
  -4   4   9        2.12        3.41      3.30 o
  -3   4   9       23.05       32.00      5.78 o
  -2   4   9        1.33       -0.62      3.19 o
  -1   4   9        0.02        1.89      3.53 o
   0   4   9        8.54       18.79      5.71 o
   1   4   9        6.79       -0.05      3.57 o
   2   4   9       17.82       16.75      8.13 o
   3   4   9        9.42        7.41      8.02 o
   4   4   9        1.84       -0.62      8.02 o
   5   4   9        0.59       -3.70      8.02 o
   6   4   9        4.65        5.55      9.26 o
 -14   5   9        0.19        1.95      6.19 o
 -13   5   9        5.30       -5.71      5.71 o
 -12   5   9        0.10       -3.66      5.48 o
 -11   5   9       19.15        7.86      6.33 o
 -10   5   9       56.52       55.35     10.28 o
  -9   5   9      156.47      177.35     12.00 o
  -8   5   9        0.66        3.10      4.06 o
  -7   5   9       26.64       28.00      4.72 o
  -6   5   9       10.47        7.48      4.18 o
  -5   5   9        0.17        1.49      3.79 o
  -4   5   9       50.37       49.34      4.57 o
  -3   5   9       18.98       26.93      4.17 o
  -2   5   9        9.88       18.23      3.79 o
  -1   5   9       82.19       84.15      5.23 o
   0   5   9      116.91      134.64      6.53 o
   1   5   9       20.25       21.35      4.75 o
   2   5   9        4.23       -4.32      6.79 o
   3   5   9        3.11       -3.09      7.41 o
   4   5   9       20.02       13.58      9.26 o
   5   5   9        4.71        8.02      8.64 o
   6   5   9        0.07        8.64      9.88 o
 -14   6   9        0.01       -9.00      9.00 o
 -13   6   9        0.35       -5.64      5.64 o
 -12   6   9       45.31       55.28      7.95 o
 -11   6   9       25.81       10.46      6.11 o
 -10   6   9      164.51      177.55     10.60 o
  -9   6   9      129.77      135.55      9.36 o
  -8   6   9        6.48        0.81      4.20 o
  -7   6   9        3.56        1.32      3.94 o
  -6   6   9      268.26      269.74     11.42 o
  -5   6   9        8.21        2.62      3.89 o
  -4   6   9        5.50       13.67      3.56 o
  -3   6   9        1.31       -2.01      3.13 o
  -2   6   9        1.64       -2.69      3.17 o
  -1   6   9       55.18       58.16      5.12 o
   0   6   9       21.14       23.53      3.90 o
   1   6   9        0.79       -1.06      5.79 o
   2   6   9        5.12       -4.69      6.17 o
   3   6   9        5.70       11.73      8.02 o
   4   6   9        6.00        0.62      7.41 o
   5   6   9        0.90        7.41      9.26 o
   6   6   9        3.82       15.43     10.49 o
 -14   7   9       35.52       37.61      8.08 o
 -13   7   9       70.42       76.85      9.89 o
 -12   7   9       26.25       24.85      6.90 o
 -11   7   9        3.46       -0.87      5.61 o
 -10   7   9        1.12        0.58      5.63 o
  -9   7   9       78.45       82.05      8.14 o
  -8   7   9       89.38       93.95      6.55 o
  -7   7   9        1.25       -3.75      3.75 o
  -6   7   9        3.93        6.49      5.21 o
  -5   7   9       40.67       44.22      4.88 o
  -4   7   9      311.73      313.04      8.86 o
  -3   7   9        8.85        3.84      3.45 o
  -2   7   9       44.55       50.53      5.85 o
  -1   7   9       11.11       10.30      4.86 o
   0   7   9      125.82      126.63      9.41 o
   1   7   9      114.97      125.79     12.04 o
   2   7   9        7.24        6.48     11.11 o
   3   7   9        2.09        5.55      8.02 o
   4   7   9       49.54       53.08     12.96 o
   5   7   9       14.24        8.64      9.88 o
   6   7   9        1.55        5.55      9.26 o
 -14   8   9        4.96       -2.11      6.61 o
 -13   8   9       27.23       23.95      7.09 o
 -12   8   9       29.39       27.37      7.33 o
 -11   8   9      104.12       98.57      9.07 o
 -10   8   9        9.88       -5.11      5.29 o
  -9   8   9        3.58       -4.26      4.26 o
  -8   8   9        1.08       -5.13      5.13 o
  -7   8   9       44.36       46.58      6.82 o
  -6   8   9      182.22      188.08     12.51 o
  -5   8   9       70.40       71.50      7.24 o
  -4   8   9        1.96        6.47      5.09 o
  -3   8   9       28.16       29.58      4.99 o
  -2   8   9      126.86      115.20      7.04 o
  -1   8   9        1.05        4.29      5.43 o
   0   8   9        6.98        5.92      4.22 o
   1   8   9        1.60       -0.11      5.79 o
   2   8   9       24.82       15.98      7.72 o
   3   8   9       11.58       13.58      9.88 o
   4   8   9       66.36       56.17     13.58 o
   5   8   9        2.45       12.96      9.26 o
 -13   9   9       11.84       18.80      7.27 o
 -12   9   9       14.72        4.77      6.28 o
 -11   9   9        2.01       -5.19      5.60 o
 -10   9   9       12.41        1.48      5.71 o
  -9   9   9        0.23       -5.06      5.06 o
  -8   9   9       24.68       13.72      5.84 o
  -7   9   9        6.39       -2.72      5.07 o
  -6   9   9        0.22       -1.73      4.75 o
  -5   9   9        0.94       -4.55      4.55 o
  -4   9   9       82.83       91.54      5.64 o
  -3   9   9       23.90       19.93      4.88 o
  -2   9   9        0.27       -3.23      4.32 o
  -1   9   9        2.42       12.47      6.72 o
   0   9   9       36.54       40.33      7.04 o
   1   9   9       41.53       53.22      9.32 o
   2   9   9        4.81       15.22      8.33 o
   3   9   9       14.58        4.32      8.64 o
   4   9   9       12.64       29.01     11.73 o
   5   9   9        2.46       10.49     10.49 o
 -13  10   9       60.58       60.92      8.89 o
 -12  10   9       10.90       11.56      6.39 o
 -11  10   9       57.67       66.29      8.23 o
 -10  10   9        0.02       -5.08      5.08 o
  -9  10   9        1.21       -4.79      4.79 o
  -8  10   9        6.27       -4.92      4.92 o
  -7  10   9       37.77       43.17      6.66 o
  -6  10   9       10.36        5.52      4.26 o
  -5  10   9       62.23       64.23      6.26 o
  -4  10   9       69.67       78.93      5.66 o
  -3  10   9        7.79        7.79      4.10 o
  -2  10   9      183.45      209.34     10.16 o
  -1  10   9        1.41       -3.57      6.08 o
   0  10   9       13.84       15.16      6.75 o
   1  10   9        4.36        6.08      7.72 o
   2  10   9       67.81       81.04     24.38 o
   3  10   9        2.79       20.10      7.99 o
   4  10   9      129.44      136.40     18.52 o
   5  10   9        1.83       -4.94      7.41 o
 -13  11   9        8.74        8.15      8.11 o
 -12  11   9       22.91        9.70      6.62 o
 -11  11   9        4.81        3.02      6.13 o
 -10  11   9        0.69       -1.67      5.24 o
  -9  11   9       19.26        8.00      5.77 o
  -8  11   9       17.02       17.42      5.92 o
  -7  11   9        2.09       -3.45      4.91 o
  -6  11   9        1.52       -3.98      3.98 o
  -5  11   9       20.77       16.37      4.21 o
  -4  11   9        0.22       -1.83      3.87 o
  -3  11   9       10.88        1.83      3.90 o
  -2  11   9       10.14        6.08      4.28 o
  -1  11   9        0.96        2.86      4.06 o
   0  11   9       21.53       35.39      8.75 o
   1  11   9        0.83       -5.70      5.70 o
   2  11   9       10.87        9.75      7.19 o
   3  11   9       11.61       16.46      7.65 o
   4  11   9        5.41       13.58      9.88 o
   5  11   9        2.32        4.94      9.88 o
 -13  12   9       30.19       38.92      7.93 o
 -12  12   9        0.25       -2.19      6.07 o
 -11  12   9       14.65       17.27      6.43 o
 -10  12   9        0.00       -4.09      5.33 o
  -9  12   9       13.36       11.79      6.02 o
  -8  12   9       54.89       66.05      7.62 o
  -7  12   9       38.92       39.25      7.66 o
  -6  12   9       10.52        7.37      5.30 o
  -5  12   9       25.43       33.30      4.97 o
  -4  12   9        0.88        0.59      5.12 o
  -3  12   9        1.44       -4.34      4.34 o
  -2  12   9       12.60        6.60      5.95 o
  -1  12   9        8.28       -1.15      5.53 o
   0  12   9        0.37        5.86      6.01 o
   1  12   9        9.39       13.94      7.53 o
   2  12   9       64.76       77.81     11.25 o
   3  12   9        4.88        4.32      7.53 o
   4  12   9       73.38      126.53     18.52 o
 -12  13   9        1.08        1.35      6.29 o
 -11  13   9       10.41        2.97      6.12 o
 -10  13   9        5.73        7.53      5.97 o
  -9  13   9      132.24      156.55     10.09 o
  -8  13   9        0.00       -2.34      5.02 o
  -7  13   9       30.99       31.10      6.45 o
  -6  13   9        3.79        8.75      6.60 o
  -5  13   9        6.54       -1.33      4.74 o
  -4  13   9       88.54       87.88      7.90 o
  -3  13   9        1.92        5.01      5.95 o
  -2  13   9        4.58        6.28      5.38 o
  -1  13   9        9.30        6.11      5.61 o
   0  13   9       35.62       49.73      9.47 o
   1  13   9       19.23       20.68      8.11 o
   2  13   9       42.75       63.98     10.82 o
   3  13   9        0.72       -2.22      7.19 o
   4  13   9       13.94       12.34     11.11 o
 -12  14   9        0.00       -5.47      6.11 o
 -11  14   9        8.48        8.03      6.50 o
 -10  14   9        0.16        0.59      5.75 o
  -9  14   9       39.13       39.00      7.08 o
  -8  14   9        0.28       -5.26      5.26 o
  -7  14   9       17.57        7.99     11.94 o
  -6  14   9        1.12       -4.59      5.51 o
  -5  14   9       11.51        6.05      4.82 o
  -4  14   9       24.25       20.73      5.69 o
  -3  14   9        0.58        7.37      5.43 o
  -2  14   9       21.18        7.28      6.13 o
  -1  14   9       25.25       16.84      6.36 o
   0  14   9        2.21        8.69     13.27 o
   1  14   9       60.43       58.70     10.68 o
   2  14   9        2.46       22.65      8.30 o
   3  14   9        1.20        1.99      8.33 o
   4  14   9        9.75       30.24     11.11 o
 -11  15   9        5.14        6.07      6.30 o
 -10  15   9        2.70       -2.16      5.80 o
  -9  15   9       19.79       20.04      6.15 o
  -8  15   9        0.29       -0.93      6.33 o
  -7  15   9        2.65        0.78      6.29 o
  -6  15   9        0.29        2.05      6.29 o
  -5  15   9        9.22        9.63      5.56 o
  -4  15   9      134.55      175.28     10.06 o
  -3  15   9        3.64        5.76     11.01 o
  -2  15   9       35.93       44.04      8.05 o
  -1  15   9        3.00        9.65      6.25 o
   0  15   9       61.29       82.56     11.85 o
   1  15   9       17.81       18.21      8.64 o
   2  15   9       25.62       33.18     10.18 o
   3  15   9        4.98        6.48      8.16 o
 -11  16   9        0.30       -5.25      5.55 o
 -10  16   9       12.66        4.15      6.64 o
  -9  16   9        1.26        2.47      9.46 o
  -8  16   9        3.91       -2.56      6.71 o
  -7  16   9       17.88       12.47      8.47 o
  -6  16   9        1.32       -2.76      5.84 o
  -5  16   9        8.60        8.85      6.77 o
  -4  16   9       18.94       19.88      7.03 o
  -3  16   9       19.92       24.48     10.67 o
  -2  16   9        1.58        3.24      6.14 o
  -1  16   9       53.54       47.44      8.34 o
   0  16   9        6.79       11.50      7.75 o
   1  16   9       47.49       34.63     20.06 o
   2  16   9        3.15       -1.63      7.86 o
   3  16   9        0.88        6.27     17.59 o
 -10  17   9       17.97       30.33      8.94 o
  -9  17   9        4.36        2.21      7.03 o
  -8  17   9       32.12       30.06      8.57 o
  -7  17   9        0.40        4.92      6.80 o
  -6  17   9        9.29        2.13      6.28 o
  -5  17   9        0.47       -4.77      4.77 o
  -4  17   9       23.55       27.49      7.44 o
  -3  17   9       50.36       48.80      8.49 o
  -2  17   9        1.71       -2.14      9.10 o
  -1  17   9        6.68        0.90      7.50 o
   0  17   9        8.19        7.66     14.50 o
   1  17   9        7.33       16.33      8.44 o
   2  17   9       11.80       10.26      8.95 o
 -10  18   9        5.05        4.08      7.86 o
  -9  18   9       12.64       -0.04      7.37 o
  -8  18   9       16.67       13.88      7.80 o
  -7  18   9        7.07        7.20      7.45 o
  -6  18   9        4.43       -1.63      7.80 o
  -5  18   9       20.02        2.13      7.85 o
  -4  18   9        0.10        3.54      6.59 o
  -3  18   9       23.60       24.05      8.44 o
  -2  18   9       10.30       16.14      7.21 o
  -1  18   9       14.78       19.64      7.15 o
   0  18   9        5.43        8.17      7.65 o
   1  18   9        0.17       -2.50      7.29 o
   2  18   9       10.52       14.55      8.68 o
  -9  19   9        0.67       -7.75      7.75 o
  -8  19   9       16.34       24.79      8.21 o
  -7  19   9        0.00       -7.73      7.73 o
  -6  19   9        0.30       -4.83      6.34 o
  -5  19   9        0.45       -2.84      5.70 o
  -4  19   9        0.91        3.56      6.51 o
  -3  19   9        3.81        6.06      6.24 o
  -2  19   9       11.65       17.68      6.95 o
  -1  19   9        2.25        6.20      6.82 o
   0  19   9        1.26       14.50      8.44 o
   1  19   9        1.89        9.23      8.56 o
  -8  20   9        0.31        1.70      7.44 o
  -7  20   9       13.99       21.67      9.47 o
  -6  20   9        3.55       -3.96      6.89 o
  -5  20   9       18.82       22.19      7.88 o
  -4  20   9       17.22       21.88      7.68 o
  -3  20   9       23.72       24.88      8.05 o
  -2  20   9       17.54       14.78      7.69 o
  -1  20   9        5.12        0.91      7.63 o
   0  20   9       21.14       54.00     15.06 o
  -7  21   9        0.12       -3.59      6.80 o
  -6  21   9        8.66       15.96      7.95 o
  -5  21   9        3.40        8.17      7.34 o
  -4  21   9       48.07       52.43      9.22 o
  -3  21   9        0.33       -3.48      6.65 o
  -2  21   9       21.62       22.57      7.58 o
  -1  21   9        2.33        4.81      8.03 o
  -5  22   9        0.05       -1.98      7.07 o
  -4  22   9       22.25       22.13      8.75 o
  -3  22   9        0.12        6.90      7.15 o
 -13   0  10       17.31        9.53      9.64 o
 -12   0  10        8.11       -3.93     14.50 o
 -11   0  10       65.01       88.19     13.01 o
 -10   0  10       12.57       13.58      9.26 o
  -9   0  10       62.97       74.41     11.95 o
  -8   0  10       41.19       54.92     16.05 o
  -7   0  10       18.02       23.88      8.94 o
  -6   0  10       79.86       91.57     11.76 o
  -5   0  10      151.54      153.07     13.45 o
  -4   0  10       65.26       93.84     11.32 o
  -3   0  10        0.00       10.99      7.63 o
  -2   0  10       17.13       26.78      6.89 o
  -1   0  10       12.91       13.13      6.04 o
   0   0  10        1.98       -3.70      5.78 o
   1   0  10       79.43       81.33     10.19 o
   2   0  10        4.93        7.68      6.82 o
   3   0  10        1.22       12.47      7.27 o
   4   0  10       47.53       88.44     11.69 o
 -13   1  10        7.64       -2.73      6.23 o
 -12   1  10        0.52       -6.07      6.07 o
 -11   1  10        0.01       -5.61      5.61 o
 -10   1  10        0.13       -2.92      5.52 o
  -9   1  10        0.18        0.12      5.38 o
  -8   1  10        1.50        2.02      5.27 o
  -7   1  10       18.02       23.10      6.10 o
  -6   1  10        0.44       -2.91      5.79 o
  -5   1  10        0.33        5.27      5.38 o
  -4   1  10        0.25        6.49      5.38 o
  -3   1  10        3.61        3.75      5.28 o
  -2   1  10        5.45        3.91      3.77 o
  -1   1  10       46.92       38.08      4.94 o
   0   1  10       32.04       38.25      5.69 o
   1   1  10        0.01        1.84      4.98 o
   2   1  10        6.25        8.12      4.64 o
   3   1  10        0.84        2.06      4.88 o
   4   1  10        0.47       -6.79      6.79 o
 -13   2  10        2.77        2.53      6.46 o
 -12   2  10        4.34       -5.95      5.95 o
 -11   2  10       18.95       17.93      7.03 o
 -10   2  10        3.35        1.06      5.71 o
  -9   2  10       19.97       22.44      6.45 o
  -8   2  10        8.26       -2.78      5.25 o
  -7   2  10        0.02        8.26      5.65 o
  -6   2  10       36.99       25.19      8.55 o
  -5   2  10       24.60       23.15      6.21 o
  -4   2  10       12.94       18.33      6.95 o
  -3   2  10        3.91       -3.95      3.95 o
  -2   2  10       25.19       21.03      5.19 o
  -1   2  10        1.50        4.55      4.10 o
   0   2  10       11.17       11.03      4.80 o
   1   2  10        7.50        9.67      4.75 o
   2   2  10        0.78        4.36      4.81 o
   3   2  10        0.34       -5.41      6.37 o
   4   2  10       11.39       15.43      9.88 o
 -13   3  10       18.83       11.35      7.20 o
 -12   3  10        1.46       -6.11      6.11 o
 -11   3  10        0.10       -5.88      5.88 o
 -10   3  10        3.20       -4.35      5.47 o
  -9   3  10        7.00        3.48      5.80 o
  -8   3  10        5.89        6.09      5.65 o
  -7   3  10      115.53      126.74      9.06 o
  -6   3  10       29.24       26.43      6.63 o
  -5   3  10       56.48       66.49      7.47 o
  -4   3  10        2.07       -5.11      5.11 o
  -3   3  10        2.68        6.37      4.77 o
  -2   3  10        0.80       -4.00      4.00 o
  -1   3  10       82.11       86.68      6.40 o
   0   3  10       25.46       26.17      6.58 o
   1   3  10        0.34       -0.06      4.23 o
   2   3  10        1.39       -6.67      6.67 o
   3   3  10        8.69       18.52      9.88 o
   4   3  10        1.63        6.17      9.26 o
 -13   4  10        0.23       -5.64      6.14 o
 -12   4  10        2.88       -6.59      6.59 o
 -11   4  10        0.55        5.33      5.90 o
 -10   4  10        9.56        1.32      5.81 o
  -9   4  10        5.68        2.03      5.96 o
  -8   4  10        4.07        0.53      5.43 o
  -7   4  10        0.63       -1.51      5.66 o
  -6   4  10       18.47       15.71      5.88 o
  -5   4  10       42.81       37.19      6.71 o
  -4   4  10       13.63       11.49      5.66 o
  -3   4  10        4.43        4.41      5.05 o
  -2   4  10       13.66        9.46      4.86 o
  -1   4  10       24.95       36.76      6.11 o
   0   4  10       47.43       46.68      5.65 o
   1   4  10        1.19        9.83      5.31 o
   2   4  10       19.05       36.74      9.04 o
   3   4  10        2.41       -1.23      8.64 o
   4   4  10        2.45       22.84     11.11 o
 -13   5  10       29.12       25.85      7.77 o
 -12   5  10        2.97       -4.24      6.20 o
 -11   5  10       11.67        6.37      6.28 o
 -10   5  10        5.10        0.36      5.83 o
  -9   5  10      105.05      105.68      9.03 o
  -8   5  10        0.46        8.24      5.80 o
  -7   5  10      206.02      225.63     14.97 o
  -6   5  10        6.28       10.01      5.81 o
  -5   5  10      232.59      232.89     11.03 o
  -4   5  10       14.46       15.16      5.99 o
  -3   5  10       77.24       77.44      9.35 o
  -2   5  10        0.01        1.58      4.18 o
  -1   5  10       76.33       89.13      7.60 o
   0   5  10       53.72       54.49      6.71 o
   1   5  10        7.10       -0.40      6.26 o
   2   5  10        0.54        5.52      6.96 o
   3   5  10       13.77       14.20      9.88 o
   4   5  10        0.91        3.70      9.26 o
 -13   6  10        5.60       -0.64      8.11 o
 -12   6  10       10.60       -1.10      6.75 o
 -11   6  10       16.88        9.34      6.67 o
 -10   6  10        0.90       -5.77      5.77 o
  -9   6  10        9.40        3.63      5.86 o
  -8   6  10        8.75        5.38      5.55 o
  -7   6  10       23.66       14.92      6.01 o
  -6   6  10       16.52       20.59      6.06 o
  -5   6  10       17.76       15.17      6.10 o
  -4   6  10      105.14      122.68      7.72 o
  -3   6  10       27.71       33.71      5.84 o
  -2   6  10        0.53       -0.85      4.79 o
  -1   6  10        1.40       -0.20      4.78 o
   0   6  10       37.54       50.39      8.08 o
   1   6  10        4.28        4.20      6.82 o
   2   6  10       47.77       72.21     14.20 o
   3   6  10        0.05        1.23      8.64 o
   4   6  10       13.11       12.34     10.49 o
 -13   7  10        2.31       -6.30      6.98 o
 -12   7  10        0.01       -0.07      6.71 o
 -11   7  10        0.26       -1.30      6.17 o
 -10   7  10        9.53        7.26      6.08 o
  -9   7  10       16.23        9.20      6.28 o
  -8   7  10        6.61        3.24      5.69 o
  -7   7  10        7.95       11.03      5.79 o
  -6   7  10       10.48        4.79      5.32 o
  -5   7  10       70.55       82.26      7.94 o
  -4   7  10       55.74       76.85      7.01 o
  -3   7  10       20.05       18.83      4.98 o
  -2   7  10        0.03        0.71      4.72 o
  -1   7  10       13.53       15.86      6.60 o
   0   7  10       38.47       52.87      8.34 o
   1   7  10        3.26        5.04      5.97 o
   2   7  10        0.00        5.55      8.02 o
   3   7  10       12.04       13.58     10.49 o
 -12   8  10       13.19       -2.76      6.43 o
 -11   8  10        8.70       -6.09      6.14 o
 -10   8  10        0.11        4.17      6.06 o
  -9   8  10        1.47        1.24      6.77 o
  -8   8  10        0.34       -1.20      6.42 o
  -7   8  10       11.00        9.20      5.94 o
  -6   8  10        5.62        6.26      6.15 o
  -5   8  10       13.39       21.46      6.26 o
  -4   8  10       13.69       22.72      5.17 o
  -3   8  10      170.39      179.51      8.79 o
  -2   8  10       50.31       47.50      8.07 o
  -1   8  10        5.22        9.40      6.80 o
   0   8  10        3.71        2.20      5.62 o
   1   8  10        4.42       18.50      6.87 o
   2   8  10       18.82       20.99      9.88 o
   3   8  10        1.21       -3.09      8.02 o
 -12   9  10       49.60       56.51      8.75 o
 -11   9  10        4.31       -0.16      6.28 o
 -10   9  10        2.15       -2.63      5.75 o
  -9   9  10        7.69       -2.97      5.73 o
  -8   9  10       10.09       10.60      6.02 o
  -7   9  10       15.48       19.96      6.45 o
  -6   9  10        0.98       -4.78      4.92 o
  -5   9  10        0.03        2.92      5.33 o
  -4   9  10        8.63        6.07      6.06 o
  -3   9  10        0.09        1.42      5.98 o
  -2   9  10        0.11       -5.27      5.27 o
  -1   9  10        0.31       -1.68      5.62 o
   0   9  10        5.03        2.91      5.81 o
   1   9  10        2.79        1.85      7.71 o
   2   9  10       16.11       17.28      9.88 o
   3   9  10       11.71       15.43      9.88 o
 -12  10  10        2.13       -1.41      6.69 o
 -11  10  10        0.98       -4.82      6.53 o
 -10  10  10        8.43        1.09      6.06 o
  -9  10  10        0.57       -4.03      6.77 o
  -8  10  10        3.31       -1.98      5.59 o
  -7  10  10        0.23       -3.08      5.12 o
  -6  10  10        0.74        0.64      5.35 o
  -5  10  10       14.27       12.85      5.68 o
  -4  10  10        6.89        6.75      5.38 o
  -3  10  10       24.85       23.28      6.96 o
  -2  10  10       17.45       16.90     11.87 o
  -1  10  10        0.08       -5.39      5.39 o
   0  10  10        4.25       13.23      7.79 o
   1  10  10        0.19       -1.86      5.58 o
   2  10  10        0.83       -5.55      9.26 o
   3  10  10        6.43        3.70      9.88 o
 -12  11  10       25.36       39.67     12.43 o
 -11  11  10        1.56       -6.16      6.16 o
 -10  11  10       54.20       48.25      8.15 o
  -9  11  10       20.06        9.91      6.25 o
  -8  11  10       15.27       16.28      6.46 o
  -7  11  10       28.31       31.05      6.87 o
  -6  11  10        0.22       -5.01      5.12 o
  -5  11  10        0.01        4.15      6.51 o
  -4  11  10        0.03        6.98      5.40 o
  -3  11  10        2.43        7.91      6.50 o
  -2  11  10        0.31       -3.31      5.22 o
  -1  11  10       50.44       56.71     13.51 o
   0  11  10       47.59       44.75      8.15 o
   1  11  10       11.83       19.68      7.44 o
   2  11  10       20.49       30.24     11.11 o
 -11  12  10        6.02       -6.03      6.03 o
 -10  12  10        3.41       -6.23      6.23 o
  -9  12  10        5.45        8.81      6.47 o
  -8  12  10        0.05       -5.63      5.63 o
  -7  12  10       18.57       14.29      6.26 o
  -6  12  10        0.85        2.04      6.92 o
  -5  12  10        4.25        6.00      5.59 o
  -4  12  10        2.71        4.11      6.06 o
  -3  12  10        0.01        3.87      5.66 o
  -2  12  10        1.52       -1.08      5.93 o
  -1  12  10        2.72        8.46      6.10 o
   0  12  10       27.94       35.32      8.07 o
   1  12  10        0.82       11.50      7.24 o
   2  12  10        0.95       20.42      9.13 o
 -11  13  10        1.69       -4.41      6.38 o
 -10  13  10       14.92       11.12      7.00 o
  -9  13  10       17.76       12.34      6.64 o
  -8  13  10        7.18       -4.32      6.95 o
  -7  13  10        4.50       10.56      7.08 o
  -6  13  10        0.51       -4.55      6.35 o
  -5  13  10        0.53       -5.09      5.09 o
  -4  13  10        0.51        0.30      9.09 o
  -3  13  10       16.17       20.07      7.35 o
  -2  13  10        0.97       -2.54      6.06 o
  -1  13  10       45.91       45.03     10.18 o
   0  13  10       53.67       45.86      8.89 o
   1  13  10        3.78        0.51      6.48 o
   2  13  10        1.80        7.61      8.30 o
 -10  14  10        0.06       -6.45      6.45 o
  -9  14  10       21.94       32.25      7.48 o
  -8  14  10       16.25        7.61      9.21 o
  -7  14  10       28.73       13.22      7.80 o
  -6  14  10        3.63       -1.69      8.84 o
  -5  14  10        8.37        1.15      5.60 o
  -4  14  10       32.34       28.32      7.58 o
  -3  14  10        2.20        1.47      6.31 o
  -2  14  10        4.81        3.41      6.72 o
  -1  14  10        0.43       -6.07      6.07 o
   0  14  10       63.30       79.60     10.48 o
   1  14  10        4.60        1.59      7.99 o
 -10  15  10        2.91        5.71      6.76 o
  -9  15  10        5.57       -2.79      7.33 o
  -8  15  10        7.65        2.52      7.44 o
  -7  15  10       26.76       18.08      8.34 o
  -6  15  10        4.71       -6.78      6.78 o
  -5  15  10        3.96        4.97      6.23 o
  -4  15  10        1.00        2.69      6.50 o
  -3  15  10       13.49       16.80      9.13 o
  -2  15  10        0.20       -2.05      5.70 o
  -1  15  10        2.27        2.27      6.41 o
   0  15  10       31.99       40.88      9.06 o
   1  15  10        3.57        7.66      8.78 o
  -9  16  10        4.08        7.85      8.24 o
  -8  16  10        7.53       19.16      9.90 o
  -7  16  10        0.73        2.85      7.42 o
  -6  16  10       12.07        4.87      7.47 o
  -5  16  10        0.12       -3.52      6.84 o
  -4  16  10        4.79        4.92      7.11 o
  -3  16  10        0.05       -5.97      5.97 o
  -2  16  10        1.86       -1.86      9.74 o
  -1  16  10        0.17        1.62      6.43 o
   0  16  10       22.61       32.24      9.06 o
  -8  17  10       43.10       54.73     11.25 o
  -7  17  10       15.29        0.38      7.79 o
  -6  17  10       20.42       18.12      8.24 o
  -5  17  10       13.23       20.19      8.06 o
  -4  17  10        0.12        4.96      6.94 o
  -3  17  10        4.36        0.24      7.00 o
  -2  17  10        0.02       -1.51      6.41 o
  -1  17  10        0.05        4.83      7.74 o
  -7  18  10        5.89       -7.42      7.42 o
  -6  18  10       13.96       19.19     20.68 o
  -5  18  10       19.94       30.23      8.53 o
  -4  18  10        0.18        4.93      8.29 o
  -3  18  10       20.77       27.04      8.52 o
  -2  18  10        0.00       11.38      7.18 o
 -12   1  11       29.15       18.21     11.35 o
 -11   1  11        2.96        4.56      6.79 o
 -10   1  11        2.87        1.29      6.39 o
  -9   1  11       15.29       22.38      7.71 o
  -8   1  11        9.33        7.06      6.56 o
  -7   1  11        1.94       -5.11      5.11 o
  -6   1  11        3.33        6.54      6.14 o
  -5   1  11        7.03       12.98      6.34 o
  -4   1  11       26.04       25.26      6.68 o
  -3   1  11        6.92        4.76      5.71 o
  -2   1  11        6.70       16.82      7.88 o
  -1   1  11       35.40       30.35      6.11 o
   0   1  11       18.15       27.11      5.92 o
   1   1  11       23.10       26.21      6.94 o
   2   1  11        0.37        0.00      7.71 o
 -12   2  11        0.36      -12.93     12.96 o
 -11   2  11        6.16       -5.78      6.46 o
 -10   2  11        1.12       -5.97      5.97 o
  -9   2  11        6.05       -2.55      5.94 o
  -8   2  11        0.85        3.18      6.06 o
  -7   2  11        0.04        3.35      6.00 o
  -6   2  11        6.76        7.08      6.20 o
  -5   2  11        7.80       10.84      6.21 o
  -4   2  11        0.04       -5.37      5.37 o
  -3   2  11       10.65        5.36      6.02 o
  -2   2  11        0.08       -1.24      5.15 o
  -1   2  11       28.34       25.79      7.07 o
   0   2  11        0.12       -2.50      4.87 o
   1   2  11        2.83        0.64      5.62 o
 -11   3  11        0.29       -5.82      6.35 o
 -10   3  11        5.02        4.69      6.85 o
  -9   3  11        2.00       -5.35      6.16 o
  -8   3  11        0.81        0.68      5.96 o
  -7   3  11        4.62       -1.76      7.28 o
  -6   3  11        2.64        5.10      6.25 o
  -5   3  11        3.25        4.30      5.87 o
  -4   3  11        3.61        2.90      5.75 o
  -3   3  11        4.78        2.23      5.90 o
  -2   3  11        5.86       14.63      5.80 o
  -1   3  11        0.33        4.20      5.97 o
   0   3  11        5.33        7.54      5.20 o
   1   3  11        0.01        1.34      7.55 o
 -11   4  11        2.45        0.24      7.73 o
 -10   4  11        0.38       -6.20      6.20 o
  -9   4  11       24.55       27.83      7.30 o
  -8   4  11        0.24       -8.55      8.55 o
  -7   4  11        4.02        2.57      5.99 o
  -6   4  11       14.24        9.36      6.31 o
  -5   4  11        5.69        1.65      5.99 o
  -4   4  11        6.15        3.37      5.96 o
  -3   4  11        2.14       -1.80      5.25 o
  -2   4  11        1.43       -5.14      5.14 o
  -1   4  11       24.46       28.32      7.66 o
   0   4  11        3.03        6.00     11.73 o
   1   4  11        6.05        9.10      7.99 o
 -11   5  11        1.72        0.48      6.76 o
 -10   5  11        6.19        1.05      6.59 o
  -9   5  11       12.85       -2.75      6.68 o
  -8   5  11        7.41        3.44      6.20 o
  -7   5  11        0.75       -0.64      5.69 o
  -6   5  11        4.25       -3.29      5.83 o
  -5   5  11        9.33        9.82      6.86 o
  -4   5  11        3.53        5.83      5.87 o
  -3   5  11        5.22        8.77      5.75 o
  -2   5  11        0.14       -2.43      5.97 o
  -1   5  11        0.00       -2.07      9.99 o
   0   5  11        0.87        1.45      7.27 o
   1   5  11        4.31        3.74      8.64 o
 -11   6  11        0.01       -6.45      6.45 o
 -10   6  11        1.13       -4.66      6.23 o
  -9   6  11        1.45       -7.66      7.66 o
  -8   6  11        0.01       -5.79      5.79 o
  -7   6  11        0.08       -3.20     10.87 o
  -6   6  11        7.34        5.37      5.92 o
  -5   6  11        0.05       -2.93      5.80 o
  -4   6  11       54.24       46.52      7.61 o
  -3   6  11        9.01        5.27      5.63 o
  -2   6  11        9.29        3.10      6.41 o
  -1   6  11        0.01       -5.91      5.91 o
   0   6  11        0.12       -3.03     14.20 o
   1   6  11        0.02        4.55      7.99 o
 -11   7  11        0.72       -5.04      6.59 o
 -10   7  11       20.48       19.32     10.42 o
  -9   7  11        0.11        2.27      6.01 o
  -8   7  11       33.77       22.40      7.37 o
  -7   7  11       19.33       16.22      8.02 o
  -6   7  11        3.96        4.98      6.30 o
  -5   7  11        0.03        8.82      6.32 o
  -4   7  11       12.51       27.26      7.09 o
  -3   7  11        5.72       -0.12      6.12 o
  -2   7  11        0.32        0.04      6.15 o
  -1   7  11        1.04        2.94      5.69 o
   0   7  11        0.88       -9.99     16.66 o
   1   7  11       10.17       32.78      9.64 o
 -10   8  11        0.00       -5.65      6.89 o
  -9   8  11        2.96        0.81      6.64 o
  -8   8  11        7.33        4.08      6.49 o
  -7   8  11        6.48       -1.24      6.13 o
  -6   8  11        0.50        0.31      6.05 o
  -5   8  11       10.68       10.35      6.27 o
  -4   8  11        0.79        0.02      6.34 o
  -3   8  11       22.86       20.74      7.63 o
  -2   8  11        1.21       -7.08      7.08 o
  -1   8  11        3.40        2.94      6.51 o
   0   8  11        3.21        4.52      6.65 o
 -10   9  11       21.57       22.31      7.69 o
  -9   9  11        3.10        0.21      6.45 o
  -8   9  11        0.94       -3.70      7.39 o
  -7   9  11        8.39       -3.43      6.14 o
  -6   9  11       28.64       22.73      6.79 o
  -5   9  11        8.91        9.96      7.73 o
  -4   9  11        0.35        7.59      6.50 o
  -3   9  11        4.99        6.79      7.00 o
  -2   9  11       12.50       14.15      7.03 o
  -1   9  11       11.92       17.10      7.44 o
   0   9  11        2.67       -5.95      6.61 o
 -10  10  11        8.17        8.59      7.05 o
  -9  10  11        0.81       -4.42      6.54 o
  -8  10  11       17.69       20.16      7.44 o
  -7  10  11        1.67       -1.19      6.22 o
  -6  10  11        0.22        0.75      7.37 o
  -5  10  11       13.11       13.53      8.28 o
  -4  10  11        6.89        9.58      6.83 o
  -3  10  11       24.42       22.09      8.08 o
  -2  10  11        0.35        1.61      7.18 o
  -1  10  11       24.26       28.98      7.70 o
   0  10  11        0.68        7.36      7.17 o
  -9  11  11       17.10       26.12      7.85 o
  -8  11  11       23.52       11.24      7.00 o
  -7  11  11        0.80        5.62      9.88 o
  -6  11  11       44.16       45.12      9.49 o
  -5  11  11       17.86        1.17      8.88 o
  -4  11  11        4.30       12.59      7.27 o
  -3  11  11        5.30       -4.49      6.56 o
  -2  11  11       37.15       45.62      9.03 o
  -1  11  11       19.22       28.89     10.30 o
  -9  12  11        4.87       -7.24      8.34 o
  -8  12  11        0.58       -4.43     10.94 o
  -7  12  11       31.37       35.54      9.46 o
  -6  12  11        0.24        4.46      7.69 o
  -5  12  11       98.13      104.78     14.94 o
  -4  12  11        8.74        1.92      7.14 o
  -3  12  11       24.81       24.01      7.98 o
  -2  12  11        1.07       -1.13      6.57 o
  -1  12  11       38.03       50.62      9.82 o
  -8  13  11       40.50       44.11     10.30 o
  -7  13  11        4.77       -7.65      7.68 o
  -6  13  11        9.78       -2.22      7.61 o
  -5  13  11        6.76       32.01     17.90 o
  -4  13  11        1.48        7.93      7.33 o
  -3  13  11        7.83        2.81      7.08 o
  -2  13  11       14.69       18.68      7.88 o
  -7  14  11       36.78       31.42     17.76 o
  -6  14  11        3.11       26.10     12.96 o
  -5  14  11       52.40       33.72     11.95 o
  -4  14  11       25.64       19.06      8.15 o
  -3  14  11        2.19        7.12      8.30 o
  -9   0  12        0.01       10.80     11.42 o
  -8   0  12       38.43       18.52     20.99 o
  -7   0  12       27.10       35.29     11.85 o
  -6   0  12       79.15       93.33     13.70 o
  -5   0  12       15.92       20.19     10.63 o
  -4   0  12       25.38       -0.56      9.32 o
  -3   0  12       23.82       30.24     14.20 o
  -2   0  12        0.61       -4.94     11.11 o
  -8   1  12        7.44       11.33      7.84 o
  -7   1  12        5.24        6.68      7.07 o
  -6   1  12        2.54        7.05      9.89 o
  -5   1  12        1.53       -5.86      7.04 o
  -4   1  12        0.64        1.02      6.63 o
  -3   1  12        0.20       11.73     10.18 o
  -2   1  12        0.29        4.74     10.18 o
  -8   2  12       22.04       29.87      8.07 o
  -7   2  12       13.24       11.27      7.10 o
  -6   2  12       35.24       63.34      9.04 o
  -5   2  12        0.01       -3.57      6.45 o
  -4   2  12       10.17        6.60      7.09 o
  -3   2  12        0.97       -6.60      6.60 o
  -8   3  12        8.00       -6.44      6.81 o
  -7   3  12       19.10        5.01      7.31 o
  -6   3  12       13.50       -6.60     10.60 o
  -5   3  12        5.85       10.71      7.07 o
  -4   3  12        0.46        7.89      7.60 o
  -3   3  12       12.48       20.89      8.34 o
  -8   4  12        2.31       -6.45      6.45 o
  -7   4  12        0.85       -6.35      6.35 o
  -6   4  12        1.09       -0.46      6.68 o
  -5   4  12        0.69       -6.59      6.59 o
  -4   4  12        2.11        4.44      7.37 o
  -3   4  12        0.02       -7.08      7.08 o
  -8   5  12        6.73       -7.47      7.47 o
  -7   5  12        4.92       -6.63      6.63 o
  -6   5  12        0.27       -6.40      6.40 o
  -5   5  12        2.72        9.65      7.13 o
  -4   5  12       10.58       10.85      7.94 o
  -3   5  12        1.61        2.63      9.75 o
  -7   6  12        1.29       -8.36      8.36 o
  -6   6  12        6.91       15.82      7.33 o
  -5   6  12        0.02        2.30      8.64 o
  -4   6  12        0.76        6.75     10.23 o
  -6   7  12        0.12       -6.32      6.32 o
  -5   7  12        0.07        5.53     10.37 o
 
